# Supplementary material for: Biochemical Insights into the Ability of Lemna minor L. Extract to Counteract Copper Toxicity in Maize
Source: Plants (Basel). 2022 Oct 6;11(19):2613. doi: 10.3390/plants11192613 (PMC9571813; doi:10.3390/plants11192613)
Supplement: Supplementary file 1 [file plants-11-02613-s001.zip]

Archive with 1 entries (1 files):
- plants-1906964-supplementary.xlsx
