# Supplementary material for: Biochemical Insights into the Ability of Lemna minor L. Extract to Counteract Copper Toxicity in Maize
Source: Plants (Basel). 2022 Oct 6;11(19):2613. doi: 10.3390/plants11192613 (PMC9571813; doi:10.3390/plants11192613)
Supplement: Supplementary file 1 [file plants-11-02613-s001.zip › plants-1906964-supplementary.xlsx]

## Sheet: Table S1
Compound	0,05% LE	0,05% LE	0,05% LE	1% LE	1% LE	1% LE	Cu	Cu	Cu	CONTROL	CONTROL	CONTROL	Retention Time	Mass	Formula	Compound Name	CAS Number
3-O-methylkaempferol	179075	1	133813	1	1	1	1	125719	1	1	1	159692	2.0125	108	C H4 N2 O2 S	CPD0-1038
6-hydroxy-2-(4-glucosyl-phenoxymethylene)-benzofuran-3-one	116501	194817	178888	98742.5	3.78499e+06	2.05804e+06	216219	199554	228162	1	274260	192557	21.9164	530.866	C10 H10 Mo N5 O7 P S3	CPD-8124
L-dopa	535224	768992	685070	94265.6	1	3.28263e+06	173625	181966	423877	327782	496248	262583	22.94	514.871	C10 H10 Mo N5 O8 P S2	CPD-8123
3-phospho-D-glycerate	2503720	5.07232e+06	10246456	2.10216e+06	3.99612e+06	13068082	40314012	13490464	1	1.7461e+06	3.09511e+06	14369760	3.13545	224.057	C10 H10 N O5	4-AMINO-4-DEOXYCHORISMATE
N-ethylmaleimide	2.26057e+06	1	1.0095e+06	2.1953e+06	4722587	1	3.77095e+06	1.15457e+06	13968682	557935	1	1.30146e+06	5.74	174.078	C10 H10 N2 O	INDOLE-3-ACETALDOXIME
episterol	1.32223e+06	1094588	482229	1.10236e+06	1.89189e+06	3474744	1.28954e+06	557129	5.77906e+06	316890	453621	464267	7.22	190.075	C10 H10 N2 O2	CPD-12386
(E)-1-(L-cysteinylglycin-S-yl)-N-hydroxy-omega;-(methylsulfanyl)heptan-1-imine	3.0734e+06	462339	927605	21184030	793935	1	2.28907e+06	1.12172e+06	1.62022e+06	279543	1.25081e+06	1622547	8.25545	194.061	C10 H10 O4	6-HYDROXYMELLEIN
(22S,24R)-22-hydroxy-5α;-ergostan-3-one	1	1	1	1	259744	419090	257115	1	621338	1	1	1	5.75	210.057	C10 H10 O5	CPD-9803
kaempferol-3-O-α;-L-rhamnopyranoside	1	1	1	1	164208	1	1	1	1	1	1	1	21.57	503.938	C10 H11 N4 O14 P3	ITP
piperidine	1	1	1	1	237553	105614	1	1	1	1	1	1	22.84	502.95	C10 H11 N5 O13 P2 S	PAPS
1-18:2-2-16:0-monogalactosyldiacylglycerol	3.29327e+06	3175239	1	1.438e+06	6314971	1	3.41982e+06	1	1	1	1	1	8.678	285.07	C10 H12 Cl N5 O3	CPD-15141
(S)-3-hydroxyhexanoyl-CoA	3.08684e+06	1107468	1.27692e+06	1.1376e+06	2.11745e+06	11830430	4337706	599480	6.27058e+06	567376	1541859	1.71454e+06	6.14667	226.075	C10 H12 N O5	CPD-659
D-mannitol	195950	383889	1	1	202476	1.33364e+06	1	1	129708	1	158099	1	3.19	176.094	C10 H12 N2 O	N-HYDROXYL-TRYPTAMINE
L-kynurenine	1.34261e+06	2.07474e+06	625301	1.22354e+06	2.56584e+06	7603939	551928	530018	1	841335	1.50076e+06	558828	1.63	208.083	C10 H12 N2 O3	CPD-14736
(1S,15R,16S)-4-methoxy-9-azatetracyclo[7.6.1.0sup2sup,sup7sup.0sup12sup,sup16sup]hexadeca-2,4,6,12-tetraene-5,15-diol	1	196274	1	1	136663	1.1079e+06	446107	312494	1	468853	1	445943	2.99857	224.078	C10 H12 N2 O4	3-HYDROXY-L-KYNURENINE
(-)-pinoresinol	174864	293839	1	207341	353054	1	1	1	79866.4	106958	243873	90199.1	1.84	268.078	C10 H12 N4 O5	INOSINE
sulcatone	1	1	1	200915	353001	1	396379	1	1	1	1	1	4.46	425.013	C10 H12 N5 O10 P S	APS
1-aminocyclopropane-1-carboxylate	126831	1	1	109989	547383	107328	1	1	75266.4	98465.5	111761	1	21.58	486.964	C10 H12 N5 O12 P3	DATP
sumatrol	1	1	1	1	939936	1	1	1	1	1	1	1	21.41	518.941	C10 H12 N5 O12 P3 S	ATPGAMMAS
(13S,14R)-13-O-acetyl-1-hydroxy-N-methylcanadine	1	1	1	1	237553	105614	1	1	1	1	1	1	22.84	502.95	C10 H12 N5 O13 P3	ATP
apigenin 7-O-neohesperidoside	103062	135826	131159	1	934270	484079	1	1	1	1	103515	1	21.41	518.961	C10 H12 N5 O14 P3	CPD0-1905
all-itransi-decaprenyl diphosphate	886112	1.02424e+06	1.01549e+06	324802	7.82935e+06	3.39406e+06	413609	452262	611364	629651	844118	496006	22.76	534.953	C10 H12 N5 O15 P3	CPD-12366
D-imyoi-inositol (3,4,5,6)-tetrakisphosphate	437181	508172	538755	172248	1	2.08177e+06	211045	241058	324522	338221	489166	272562	22.63	597.918	C10 H12 N5 O17 P4	GUANOSINE_TETRAPHOSPHATE
(3R,4R)-7,2',4'-trihydroxyisoflavanol	1	1	1	1	370732	544115	1	1	1	1	1	1	8.97	329.046	C10 H12 N5 O6 P	DAMP
9,10-epoxy-10,12Z,15Z-octadecatrienoate	1	1	1	1	197905	267490	1	1	1	1	1	1	7.76	377.046	C10 H12 N5 O9 P	CPD0-1035
entacapone	229073	218697	101244	215987	374256	585461	296124	112324	1.13638e+06	1	108455	99153.4	7.23	408.008	C10 H12 N5 O9 P2	DADP
morphine	126160	262806	1	141429	270557	560923	152108	105256	178967	157770	366500	107108	4.86727	280.099	C10 H12 N6 O4	ADENOSINE-5-CARBOXAMIDE
8-hydroxy-salvigenin	1	100782	1	1	79788.7	505536	1	1	1	1	1	1	1.25	148.089	C10 H12 O	CPD-6484
narirutin	351153	562110	138293	299557	577857	3.10575e+06	172717	1	1	127435	1	1	1.26	164.082	C10 H12 O2	CPD-8647
noroxopluviine	1	1	1	1	87746.2	176975	1	1	1	1	1	1	7.47	196.073	C10 H12 O4	CPD-7104
C-13sup2sup-carboxypyropheophorbide iai	105783	1	1	99569.1	124353	328627	236003	1	1	1	1	1	5.38	195.093	C10 H13 N O3	ALPHA-METHYL-TYROSINE
1-(3-aminopropyl)-pyrrolNum	856852	787117	341532	609290	569232	1.87734e+06	471472	389575	522742	333205	890410	242404	1.71	177.105	C10 H13 N2 O	SEROTONIN
15,16-dihydrobiliverdin	1.22373e+06	2.44066e+06	1	1	1	277530	1	1	1	1	1	1	16.64	225.091	C10 H13 N2 O4	PORPHOBILINOGEN
1-oleoyl-2-α;-linolenoyl-phosphatidylcholine	1	145149	1	118018	148956	527488	300046	1	973667	1	1	1	4.48667	320.036	C10 H13 N2 O8 P	TMP
3,4-dihydroxy-5-iall-transi-nonaprenylbenzoate	2.09051e+06	3.03279e+06	729800	1.49603e+06	2833973	9403887	619277	872768	1.23302e+06	587740	4.13026e+06	798352	2.76	219.114	C10 H13 N5 O	CPD-4210
(+)-heliannuol D	1	1	1	200915	353001	309755	396316	1	1	1	1	1	4.47	425.013	C10 H13 N5 O10 P2	ADP-GROUP
(indol-3-yl)acetyl-L-leucine	1	1	1	1	197474	105975	1	1	1	1	1	1	22.29	441.012	C10 H13 N5 O11 P2	GDP-GROUP
ubiquinone-i8i	1	117371	124638	1	1.49508e+06	849105	1	1	1	1	1	1	22.72	582.938	C10 H13 N5 O16 P4	CPD-607
dihydrogeranylgeranyl diphosphate	101533	258083	1	1	200976	600774	1	1	1	1	1	141844	1.35	251.106	C10 H13 N5 O3	DEOXYADENOSINE
pinosylvin monomethylether	662149	779555	292227	317372	513336	1	195802	224895	301675	93365.9	680954	106711	1.83	267.101	C10 H13 N5 O4	CPD-15110
5-deoxy-D-glucuronate	742530	982744	294302	1	1	1	1	196557	1	219098	296352	344274	7.45714	283.084	C10 H13 N5 O5	CPD-12381
7-deoxyloganin	1	135574	1	1	144045	329138	1	1	1	1	156871	119742	3.3	501.974	C10 H13 N6 O12 P3	CPD0-1054
palmitoleoyl-CoA	1.12058e+06	2.10258e+06	515588	969820	1.84266e+06	1	546306	530018	1	805691	1.36766e+06	558828	1.64	226.094	C10 H14 N2 O4	CPD-11550
(iZi)-2-phenyl-1-thioacetohydroximate	1	1	1	1	166825	906173	1	1	1	468853	1	445943	2.15	242.092	C10 H14 N2 O5	THYMIDINE
dihydrohomopteroate	343406	874592	1	249736	693064	2.57927e+06	1	1	1	180664	426849	1	1.48	258.084	C10 H14 N2 O6	CPD-15123
(22α;)-hydroxy-cholestanol	2859002	2282919	2.56097e+06	1	1	25269726	259217	529679	1.19215e+06	383222	836825	275179	1.85	290.081	C10 H14 N2 O8	EDTA
3-methoxy-4',5-dihydroxy-itransi-stilbene	1	204193	1	364119	649933	410824	731871	175488	1	1	1	1	4.47	414.017	C10 H14 N3 O11 P2	CPD0-1345
1-hydroxycumene	143501	80093.1	1	1	1	1	98083.9	1	1	1	1	1	8.19	166.1	C10 H14 O2	CPD-9978
icS-abscSc alcohol	122231	113837	598017	165663	334472	4.97098e+06	2.8149e+06	859060	8491054	373742	695012	850575	4.62	230.065	C10 H14 O4 S	CPD-19479
(R)-4'-phosphopantothenoyl-L-cysteine	142107	361631	1	224352	497835	1	1	1	1	468853	1.23118e+06	445943	2.43	246.054	C10 H14 O5 S	CPD-19489
Nsup6sup-(Delta;sup2sup-isopentenyl)-adenosine 5'-diphosphate	140820	322379	1	1	1	1	1	1	1	1	1	1	16.63	197.1	C10 H15 N O3	CPD-9775
ricinoleate	1.00262e+06	1	371502	740944	1.61257e+06	2.84886e+06	1.1907e+06	420033	4.39599e+06	1	343512	382548	7.22	243.078	C10 H15 N2 O3 S	BIOTIN
methyl gibberellin Asub34sub	2.07953e+06	4772094	1.43221e+06	2961269	4561276	1	1	1.07057e+06	1.73054e+06	5209098	1.9672e+06	2.63119e+06	1.29	257.107	C10 H15 N3 O5	CPD0-2495
1-18:3-2-16:0-monogalactosyldiacylglycerol	86078.9	279847	1	79350.8	130457	873671	1	1	1	294263	81054.6	80210.6	1.25	295.063	C10 H15 O10	CPD-15286
baicalein 7-O-β;-iDi-glucoside	81138.2	1	1	1	339500	202023	1	1	1	1	1	1	11.86	136.127	C10 H16	CPD-8735
cinnamyl alcohol	1	141547	1	1	67418.1	467163	1	1	1	1	1	1	1.22	358.034	C10 H16 N O9 S2	2-PROPENYL-GLUCOSINOLATE
O-sinapoylglucarate	178135	390227	1	371368	1	1803877	1	1	166941	1	361813	1	7.75	244.109	C10 H16 N2 O5	CPD-15044
indolylmethylisothiocyanate	859471	823212	476014	1.81847e+06	1	2.27569e+06	950770	374277	839839	380091	516004	602594	8.59	306.077	C10 H16 N3 O6 S	GLUTATHIONE
1,2-dihydropyrimidine	692861	1.25226e+06	296300	758570	1.22901e+06	2.80001e+06	363756	480796	578344	209426	940129	427762	3.31	379.991	C10 H16 N3 O6 S Se	CPD-13909
CMP-3-deoxy-β;-D-imannoi-octulosonate	1	1	1	1	148956	506856	1	1	1	1	1	1	1.86	338.05	C10 H16 N3 O6 S2	CPD-11281
gamma;-Glu-Cys-gamma;-Glu-Cys-β;-Ala	1	1	1	1	1	416664	81250.5	1	619309	1	1	1	6.3	152.122	C10 H16 O	GERANIAL
all-itransi-heptaprenyl diphosphate	235980	491569	1	157124	116622	272694	1	1	152295	205728	544302	116469	2.53333	245.091	C10 H17 N2 O3 S	CPD-5662
Nsup7sup-methylguanosine	211745	84228.6	311563	450153	1.326e+06	2.91573e+06	1	1	1	1	1	1	9.61	289.109	C10 H17 N4 O6	L-ARGININO-SUCCINATE
α;-lactose	150861	263535	1	94578.8	180352	866180	1	113162	1	1	238029	1	1.83	217.089	C10 H17 O3 S	CPDQT-30
1-oleoyl-2-oleoyl-phosphatidylcholine	491370	416302	1	97019.6	178959	1	127712	204658	1	158085	354850	310563	8.25333	376.046	C10 H18 N O10 S2	3-HYDROXYPROPYL-GLUCOSINOLATE
4α;,14α;-dimethyl-5α;-cholesta-8,24-dien-3β;-ol	263077	549384	119027	288036	559747	1.82277e+06	100791	110442	141746	266721	98694.6	117907	1.24	216.125	C10 H18 N O4	CPD-9774
sulfuretin 6-glucoside	81138.2	1	1	1	339500	202023	1	1	1	1	1	1	11.86	154.137	C10 H18 O	CPD-685
methiin	819576	1089587	316102	1.09685e+06	1.79201e+06	4.06165e+06	1.56492e+06	449888	510353	138640	319118	380029	4.68	282.095	C10 H18 O9	CPD-13037
1,4-dihydroxy-2-naphthoyl-CoA	430741	1	367276	733275	1.26337e+06	1	174026	111342	159604	147104	245883	109927	1.83	309.087	C10 H19 N3 O4 S2	CPD-12391
(-)-heliannuol A	178909	362434	1	1	1	1	1	1	1	1	1	1	16.63	187.135	C10 H19 O3	10-HYDROXYDECANOATE
calendate	264705	92989.4	1	1	1	533988	585046	1	892819	1	1	1	7.1	234.114	C10 H20 N O3 S	CPD-14039
3-carboxy-10-(methylsulfanyl)-2-oxodecanoate	1	1	1	143723	199170	1.81468e+06	1	93090.4	1	1	1	1	1.9	250.112	C10 H20 N O4 S	CPD-14040
D-ononitol	1	1	779132	1.62079e+06	1	1	1	655074	1.75015e+06	912118	983120	982330	8.43	280.086	C10 H20 N2 O3 S2	CPDQT-407
emetine	1	1	1	1	648843	237154	1	1	1	1	1	1	21.58	203.132	C10 H21 N O S	CPDQT-262
1-18:2-2-16:1-monogalactosyldiacylglycerol	392181	997140	178819	364660	1.88621e+06	883273	381750	123024	210085	138836	152742	124125	15.16	200.202	C10 H24 N4	N-PRENYLAGMATINE
UDP-N-acetyl-α;-D-glucosamine	1	102837	1	1	418222	119086	1	1	1	1	1	1	15.16	235.189	C10 H25 N3 O3	CPD-9974
1-O-4-hydroxybenzoyl-β;-iDi-glucose	1	111304	1	1	79406.8	302498	1	1	1	1	1	1	0.96	187.027	C10 H5 N O3	KYNURENATE
7-dehydrodesmosterol	1	1	1	1	254040	251802	1	1	1	1	1	1	9.23	203.021	C10 H5 N O4	XANTHURENATE
heliocide H4	1	1	1	144678	1	1	179000	1	600138	1	1	1	6.64667	174.058	C10 H8 N O2	INDOLE_ACETATE_AUXIN
9'-hydroxyabscisate	1	96562.8	1	128091	552412	376870	118445	1	1	1	1	1	8.98	190.053	C10 H8 N O3	2-OXINDOLE-3-ACETIC-ACID
6-hydroxyprotopine	153746	434968	175799	1.15833e+06	2.06142e+06	1.96078e+06	2.51345e+06	565003	183634	227553	176990	127795	3.99167	206.046	C10 H8 N O4	CPD-476
3-[(7'-methylsulfanyl)heptyl]malate	1	196459	1	1	1	467063	463467	338653	1	1	1	1	4.13	222.041	C10 H8 N O5	CPD-11552
4-methoxyglucobrassicin	1079035	1.26664e+06	502027	1.13966e+06	2.76163e+06	4.10764e+06	1.7942e+06	503303	6.39273e+06	294813	544792	606134	5.66	156.068	C10 H8 N2	INDOLEYL-CPD
N,N-dihydroxyhexahomomethioniate	310610	1	175799	985725	1.76336e+06	1	2.13953e+06	460983	166672	227553	1	1	4.45	188.035	C10 H8 N2 S	CPDQT-429
terpinolene	266440	493479	928100	484161	7559124	9074434	2.28907e+06	1.12081e+06	3.03401e+06	279543	1.25099e+06	1501265	8.325	176.05	C10 H8 O3	CPD-182
2-oxo-2'-deoxyadenosine	307666	114542	1	264554	225296	1.26823e+06	236310	1	699203	1	1	1	6.80429	159.066	C10 H9 N O	INDOLE_ACETALDEHYDE
6-hydroxymellein	1.32249e+06	1.47801e+06	558927	1.18062e+06	2.10963e+06	4.65783e+06	2.12168e+06	723718	8313772	275016	624383	779184	5.77	215.078	C10 H9 N5 O	CPD-4609
2-deoxy-D-galactose	280321	528031	928100	526158	8.25078e+06	1	2.30558e+06	1.12081e+06	2.2887e+06	471411	1	1.62235e+06	8.201	177.058	C10 H9 O3	CPD-11884
gibberellin Asub3sub	1	1	1	1	1	139283	41707160	1	26667674	1	1	1	6.04	193.053	C10 H9 O4	FERULIC-ACID
(2E)-hexadecenal	533751	894115	183782	496711	645809	2.04194e+06	303785	294676	1	218280	489839	341688	3.54	188.074	C11 H10 N O2	INDOLE-PROPIONATE
azaguanine	137161	146213	1	1	1	1	1	1	1	1	286726	1	3.22	218.046	C11 H10 N2 O S	CPDQT-433
(-)-yatein	1.2004e+06	1.47163e+06	1	1.16507e+06	86162.8	261361	91343.9	1	4.27815e+06	1	1	1	4.65143	174.073	C11 H10 O2	CPD-11688
7,2'-dihydroxy-4'-methoxy-isoflavanol-quinonemethide-intermediate-2	1	1	1	1	163223	81854.8	1	1	1	1	1	1	12.87	222.058	C11 H10 O5	CPD0-1681
ascorbigen	110435	196844	1	87689.3	141932	287875	1	1	1	1	162179	1	1.83	238.042	C11 H10 O6	CPD-9923
ialdehydoi-D-galactose	24013580	27647196	10087332	21724476	37683524	84363176	39548472	13334962	2092885	5271231	11161433	14145502	5.77	219.08	C11 H11 N2 O3	CPD-13026
arabidopaldehyde	1	1	1	408977	1	1	227167	1	1	1	1	1	4.8	223.054	C11 H11 O5	SINAPATE
indole-3-carbinol	342259	675942	1	186830	421181	1	1	102921	1	118526	592074	71607.8	1.76	204.09	C11 H12 N2 O2	D-TRYPTOPHAN
phosphoribulosylformimino-AICAR-phosphate	3.01635e+06	3.38434e+06	1.32647e+06	2.71668e+06	4.67631e+06	11191818	4.88202e+06	1.71511e+06	18729502	758074	1466156	1.82018e+06	5.77	220.085	C11 H12 N2 O3	5-HYDROXY-TRYPTOPHAN
soyasaponin I	1.2212e+06	1.41371e+06	1	1.11652e+06	367558	659230	250431	1	383099	1	1	1	6.74571	192.081	C11 H12 O3	CPD-12215
kaempferol 7-O-glucoside	1340914	2.44997e+06	624542	1.22255e+06	1	2.28256e+06	734513	1	2.12438e+06	1	1	1	2.85714	208.077	C11 H12 O4	6-METHOXYMELLEIN
(-)-gallocatechin-3-O-gallate	1	204257	1	1	151138	341275	1	1	1	1	1	1	1.36	255.078	C11 H13 N O6	CPD-8259
pelargonidin-3,5-diglucoside-5-O-p-coumaroylglucoside	1	1	1	175354	276238	1	1	1	1	1	1	1	3.3	271.075	C11 H13 N O7	CPD-13210
D-gluconate	4801811	9278155	1	102802	1	999218	90970.1	1	1	1	1	1	16.64	279.103	C11 H13 N5 O4	DECOYININE
β;-zeacarotene	1.2057e+06	1.33724e+06	713468	1.48016e+06	1	2.91576e+06	1.5693e+06	1	1.57118e+06	847993	1	908447	8.43	298.076	C11 H14 N4 O4 S	5-METHYLTHIOINOSINE
ienti-cassa-12,15-dien-2β;,3β;-diol	821629	1089587	316102	1.09704e+06	1.79201e+06	4.06165e+06	1.56492e+06	449888	510353	138640	319610	380708	4.68	282.095	C11 H14 N4 O5	CPD-19521
iall-transi-retinoate	1	246543	1	1	217411	1.16546e+06	2617697	1	1823227	1	1	1	4.052	298.094	C11 H14 N4 O6	CPD-19520
1-stearoyl-isni-glycerol	342250	394265	411368	121417	2.81181e+06	1.44157e+06	170176	170198	230878	237450	324730	194307	22.76	532.977	C11 H14 N5 O14 P3	CPD0-1465
9-β;-D-arabinofuranosylguanine	1	113210	1	1	137846	770725	1	1	1	1	1	1	1.82	210.075	C11 H14 O2 S	CPD0-1242
7-(methylsulfinyl)heptyl-glucosinolate	1	1	1	1	82972.1	484823	1	1	1	1	1	1	1.82	194.099	C11 H14 O3	CPD-17703
6-amino-2-oxohexanoate	1	1	1	1	208656	398514	1	1	572806	1	92173.8	463157	8.228	210.092	C11 H14 O4	3-METHYL-1-246-TRIHYDROXYPHENYLBUTAN
benzimidazole	1	217461	1	1	159216	413939	1	1	1	1	1	1	1.36	255.078	C11 H15 N2 O3 S	CPD-7545
columbamine	919812	1.21992e+06	257041	1.22025e+06	2.01978e+06	4799412	1.75571e+06	212518	702629	219959	270136	287551	6.315	283.103	C11 H15 N4 O5	CPD0-1040
(E) 1-propenylsulfenate	182323	221975	1	1	1	742556	1	1	1	1	200723	1	2.95	297.094	C11 H15 N5 O3 S	5-METHYLTHIOADENOSINE
germacra-1(10),4,11(13)-trien-12-al	124750	276634	1	159036	287940	843726	1	1	1	1	164638	1	1.83	297.106	C11 H15 N5 O5	CPD0-1033
octacosanoate	715681	755042	262045	635517	2.05247e+06	2.36765e+06	804718	192996	683597	1	1	335302	8.6	334.069	C11 H16 N3 O7 S	CPD-548
(E)-1-(glutathion-S-yl)-N-hydroxy-omega;-(methylsulfanyl)nonan-1-imine	783819	1.43259e+06	1	147967	134624	1	1	1	1	157770	405218	107108	8.21143	298.11	C11 H16 N5 O5	CPD-15544
cyanidin 3-O-(β;-D-xylosyl-(1rarr;2)-β;-D-galactoside)	1101162	1.82517e+06	278716	1.4218e+06	1	1	369383	475439	471254	384203	396398	189412	17.04	180.118	C11 H16 O2	CPD-11505
6-hydroxy-2-(4-hydroxy-phenoxymethylene)-benzofuran-3-one	373191	460133	155657	353964	641158	1.4665e+06	676184	207697	2544255	1	166967	212264	5.77	244.077	C11 H16 O4 S	CPD-19480
(3R,11Z,14Z)-3-hydroxyicosadienoyl-CoA	2.58839e+06	2929097	1.16735e+06	2.3629e+06	1	1	4183920	1.55935e+06	12844553	699601	1.27647e+06	1.60121e+06	5.77	260.076	C11 H16 O5 S	CPD-19488
lotaustralin	1	1	1	317135	1	1.5893e+06	1	1	1	1	1	107795	5.27	207.141	C11 H17 N3 O	CPD-14770
7-methylinosine	199382	427778	122044	234822	438043	1.17104e+06	87932.7	83923.5	1	91545.3	1	1	1.36	309.134	C11 H17 N8 O3	CPD0-1401
1D-imyoi-inositol 5-monophosphate	285019	622510	137874	306627	559504	1.49855e+06	533985	129652	124586	222501	588916	165318	3.3825	320.094	C11 H18 N3 O6 S	CPD-211
(+)-secoisolariciresinol monoglucoside	250717	426419	1	177263	334095	1.15391e+06	1	1	1	1	189178	1	1.45	336.088	C11 H18 N3 O7 S	S-HYDROXYMETHYLGLUTATHIONE
trimethoprim	134799	224048	1	126329	160511	465992	1	1	101431	1	128501	1	3.54	166.137	C11 H18 O	CPD-12225
1-(4-hydroxyphenyl)-3-(2,4,6-trihydroxyphenyl)propane-1,3-dione	152055	503447	1	118364	1.40397e+06	426664	321182	1	1	1	1	1	15.1	262.085	C11 H18 O5 S	CPDQT-39
NADPsup+sup	103747	131342	1	126620	222607	1	212229	82949.1	145371	1	329558	490228	8.10667	261.117	C11 H19 N O6	CPD-10277
iall transi-decaprenyl-2-methoxy-6-1,4-benzoquinol	709702	1.30592e+06	2.73888e+06	4733003	7.44931e+06	24331028	1.26826e+06	1.24361e+06	2.10738e+06	5245690	2.01012e+06	2.66993e+06	3.855	275.117	C11 H19 N2 O6	SACCHAROPINE
cyanidin 3,7-di-O-β;-D-glucoside	1	602719	1	566391	103219	1.66278e+06	1	273955	208124	1	1	1	6.06	445.065	C11 H19 N4 O11 P2	CDP-ETHANOLAMINE
dihydroxyferuloyl-sinapoyl spermidine	1	1	1	1	84030.6	108223	1	1	1	1	1	1	5.64	422.03	C11 H20 N O10 S3	3-METHYLSULFINYLPROPYL-GLUCOSINOLATE
(7S)-itransi-hinokiresinol	1	1	1	1	1	1	1	1.48809e+06	1.73557e+06	921156	6.99747e+06	8954902	4.4	232.132	C11 H20 O5	CPD-13040
deacetylcolchicine	94299.8	98653.5	1	89625.8	603566	1	103631	1	1	1	1	1	9.13	327.079	C11 H21 N O6 S2	3-METHYLTHIOPROPYL-DESULFO-GLUCOSINOLATE
canavaninosuccinate	378223	866137	181874	414261	785388	2.30542e+06	1	1	143364	428168	957111	276892	1.88	264.127	C11 H22 N O4 S	CPD-14037
7,4'-dimethylmyricetin	184253	215707	1	168231	220725	1.05841e+06	190037	1	101699	1	326633	582686	4.94222	294.112	C11 H22 N2 O3 S2	CPDQT-408
(-)-trans-isopiperitenol	157165	337987	1	258244	1	1.14796e+06	290314	166691	1	1	1	1	3.95	278.134	C11 H22 N2 O4 S	CPD-511
3,6,7,3'-tetramethylquercetagetin	1	83700.9	1	99751	239724	1	99798.8	1	1	1	1	1	8.05	170.172	C11 H22 O	2-UNDECANONE
3-[(8Z,11E,13Z)-pentadeca-8,11,13-trien-1-yl] )catechol	354565	319252	346096	533446	854785	1	474409	1.56692e+06	1.85794e+06	949781	205701	9965264	2.99909	233.143	C11 H23 N O2 S	CPDQT-277
α;,α;-trehalose	1	112937	1	1	97446.9	239670	1	1	1	1	1	1	0.96	186.03	C11 H6 O3	PHYTOALEXIN-CMPD
2,4-diamino-6-ethyl-5,3'-(2-cyclohexylphenoxy)prop-1'-yloxypyrimidine	196136	402317	1	183157	325315	1	144010	91253.1	177149	119783	1	1	0.96	203.039	C11 H7 O4	DIHYDROXYNAPHTHOATE
biochanin A-7-O-glucoside	265275	465894	1	84584.9	681684	799029	1	1	1	135433	152713	1	1.48	202.051	C11 H8 N O3	INDOLE_PYRUVATE
α;-L-arabinofuranose	1	100463	1	1	144111	18023588	188746	1.22071e+06	1.12895e+06	974043	1153951	1	3.675	156.056	C11 H8 O	CPD-7614
gibberellin Asub37sub	1.24127e+06	2.48217e+06	515588	1.03389e+06	316946	717802	552129	530018	1	841335	1.5483e+06	558828	2.86818	247.047	C12 H10 Cl N3 O	CPD-5481
3,8-divinyl protochlorophyllide iai	547181	657122	209550	455720	680157	2.0312e+06	735533	235089	1	98173.8	1	287371	5.38	198.079	C12 H10 N2 O	CPD-9941
1-18:2-2-16:3-monogalactosyldiacylglycerol	1	207964	83600.6	200615	395740	792755	238009	86916.4	1.62038e+06	1	77157	77780.7	7.22	186.069	C12 H10 O2	CPD-8991
ergosta-5,7-dienol	283783	325284	1	1	181874	1.60009e+06	1	186854	1	1	1	1	1.36	185.08	C12 H11 N O	ALPHA-NAPHTHALENEACETAMIDE
2-phospho-D-glycerate	165703	166104	220451	522479	919237	2516150	167113	1	537967	1	1	1	4.365	249.064	C12 H11 N O5	CPD-11846
(+)-itransi-carveol	1.13562e+06	2.22453e+06	515588	980472	1.93433e+06	5.33982e+06	546306	530018	604151	805691	1.41698e+06	558828	1.64	265.057	C12 H11 N O6	CPD-11847
phytol	138271	141628	1	139940	1	1	261170	1	731864	1	1	1	6	231.073	C12 H11 N2 O3	CPD-11226
kaempferol 3-O-(4",6"-O-di-ipi-coumaroyl)-glucoside	4663167	8114720	2144914	998464	6395737	21949186	1.55218e+06	2.00413e+06	587759	2500076	2.51251e+06	1.87323e+06	1.45	295.045	C12 H11 N2 O5 S	CPD-20263
phylloquinol	1.22373e+06	2.44066e+06	1	1	1	1	1	1	1	1	1	1	16.63	225.095	C12 H11 N5	CPD-4604
2,4,6-trNtrobenzene	6301847	7.24998e+06	1.1147e+06	2611903	3.76917e+06	27006034	1.86763e+06	3.64775e+06	6091968	1.86268e+06	1.45521e+06	1745400	1.35	202.087	C12 H12 N O2	CPD-10507
luteolin 7-O-β;-D-glucuronide	939636	1.41372e+06	377518	668813	1.05386e+06	3.29688e+06	466067	424756	569586	365508	915677	261221	1.83	200.095	C12 H12 N2 O	CPD-9938
α;-difluoromethylargNne	2.82473e+06	2.68789e+06	1.71022e+06	2947804	5359442	1	1	1.25103e+06	3.25879e+06	1.36391e+06	1.83723e+06	1.98016e+06	8.59	264.07	C12 H12 N2 O5	CPD0-889
dTDP-4-dehydro-β;-L-rhamnose	507625	548013	255808	363621	801567	1.29088e+06	584183	194241	736893	199146	234609	308954	8.195	301.039	C12 H13 Cl2 N3 O2	CPD-4023
cyanidin-3-O-β;-D-glucoside	1.22373e+06	2.44066e+06	1	126620	231250	791564	212540	1	1	1	1	1	8.66333	243.107	C12 H13 N5 O	M-TOPOLIN
theophylline	151771	527214	1	118181	950811	1	320416	1	1	1	1	1	15.1	222.093	C12 H14 O4	CPD-9875
β;-amyrin	159530	203720	206938	151759	1.69351e+06	2.2552e+06	231113	225273	99032.2	100749	147756	267198	22.0117	535.916	C12 H15 Br N2 O13 P2	CPD0-1314
hemigossypolone-6-methyl ether	119224	79259.1	114836	143627	242887	1	1	1	1	1	1	1	1.83	285.092	C12 H15 N O7	CPD-446
(9Z)-12,13-dihydroxyoctadeca-9-enoate	1	1	1	1	280314	795177	1	1	1	1	1	1	9.52	301.075	C12 H15 N O8	CPD-13211
4α;-formyl-4β;-methyl-5α;-cholesta-8,24-dien-3β;-ol	317814	350066	1	247530	1	2506857	1	1	1	162521	365723	1	1.55	223.102	C12 H15 O4	CPD-11506
kynurenate	1	1	1	1	148647	483155	1	1	1	1	1	1	1.86	316.068	C12 H16 N2 O6 S	CPD-20260
3,4,3',4'-tetradehydro-β;,β;-carotene	167331	183621	1	1	1	772800	220322	1	243844	1	109260	1	7.51333	266.097	C12 H16 N3 O2 S	CPD-15776
5-isobutylthioribose	1	341642	1	1	721658	1.20298e+06	552471	1	745074	1	1	1	7.96	343.068	C12 H16 N4 O4 P S	THIAMINE-P
preuroporphyrinogen	922915	933765	511218	1.03363e+06	1	2.56864e+06	1	435351	825227	558308	543562	634544	9.07	304.062	C12 H16 O7 S	CPD-19816
4-hydroxy-5-methyl-2-propyl-3(2H)-furanone	215315	273687	290582	331039	445088	2171303	1	1	141956	1	90142.4	1	1.54375	269.115	C12 H17 N2 O5	CPD-9700
(+)-7-epi-jasmonate	1	1	1	1	1	421406	99944.2	1	1	1	1	1	5.08	209.121	C12 H17 O3	CPD-731
(3S)-linalool	321618	845630	1	432942	382098	208039	95363.2	1	125168	1	722417	294581	5.98556	334.088	C12 H18 N2 O7 S	CPD-17438
(-)-epipodophyllotoxin	162339	321826	1	1	1	720691	1	1	1	1	1	1	1.28	318.1	C12 H18 N2 O8	CPD-7291
16-hydroxytabersonine	2.07464e+06	3210706	1	3.10524e+06	1	1.13897e+06	1	215885	1	154721	607680	264849	6.5075	334.095	C12 H18 N2 O9	CPD-7289
verdoheme	119963	1	1	249736	279994	122711	1	1	1	1	409623	1	6.074	258.087	C12 H18 O4 S	CPD-19481
8-oxo-GMP	1	236847	1	1	149268	472516	1	1	1	1	1	1	1.36	274.085	C12 H18 O5 S	CPD-19487
oxindole-3-acetyl-L-phenylalanine	1.21268e+06	1	548353	1.40558e+06	1	1	1.30589e+06	552031	1	148394	606860	697792	8.72	290.108	C12 H18 O8	CPD-10216
(iZi)-1-(glutathion-S-yl)-N-hydroxy-2-phenylethan-1-imine	2.85071e+06	1.85802e+06	570010	5997898	2.7494e+06	6.88342e+06	667728	893661	474196	3.04675e+06	575359	2.31505e+06	1.585	303.117	C12 H19 N2 O7	CPD-7227
16-hydroxypalmitate	1.09934e+06	878946	297258	816717	1.76362e+06	3.74235e+06	1.14597e+06	408948	4476808	413082	572899	629151	7.58	386.054	C12 H20 N O9 S2	CPDQT-422
phaseoluteone	288863	405712	1	226136	117198	333125	122236	267335	1	1	335999	215077	4.15333	399.063	C12 H20 N2 O9 P S	R-4-PHOSPHOPANTOTHENOYL-L-CYSTEINE
5-dehydro-D-gluconate	748038	1.92904e+06	363135	874307	1.57236e+06	3844254	1	810327	635036	1	443993	501950	3.49	196.147	C12 H20 O2	CPD-9758
(-)-medicarpin	1	1	1	102988	1	1.31344e+06	1	1	1	1	1	1	1.85	276.11	C12 H20 O5 S	CPDQT-35
L-aspartate 4-semialdehyde	269204	1.23295e+06	1	872274	1.16677e+06	1	1	257091	692134	317511	905521	610699	3.99	357.075	C12 H21 Fe N3 O6	CPD-10157
gibberellin Asub37sub (closed lactone form)	517884	543205	175486	522745	1	1.58427e+06	1.44604e+06	1	285149	101327	243871	277619	5.35	303.149	C12 H21 N3 O6	CPD-463
5-(methylsulfanyl)pentyl-desulfoglucosinolate	130021	1	1	92616.2	232829	457696	224040	1	1	1	1	1	7.23	459.06	C12 H21 N4 O11 P2	CDP-N-METHYLETHANOLAMIN
(2S,5R)-2-(2-hydroxypropan-2-yl)-5,9-dimethyl-1-oxaspiro[5.5]undec-8-ene-7,10-dione	1	1	1	1	92175.5	367756	1	1	1	1	81315.1	1	1.86	420.072	C12 H21 O14 P	CPD-15716
2,6,7,4'-tetrahydroxyisoflavanone	1.49352e+06	2.44432e+06	377102	1.91732e+06	12451312	3.69625e+06	508201	627898	634527	511402	507020	248706	17.04	213.152	C12 H21 O3	3-OXODODECANOATE
(3S,3'S)-astaxanthin	704277	1.51576e+06	229709	736881	1.04933e+06	2.65022e+06	1.69938e+06	1.056e+06	660665	513884	709487	499957	4.02	326.126	C12 H22 O10	CPD-12733
(-)-5'-demethylyatein	7.96457e+06	12170541	4497975	6568700	10203563	1	3.62871e+06	4204354	4969722	4.62475e+06	5.0971e+06	3384720	1.41	342.122	C12 H22 O11	CELLOBIOSE
3'-deoxyadenosine 5'-monophosphate	162339	190624	1	1	171786	752798	1	1	1	1	1	1	1.26	341.089	C12 H23 N O6 S2	CPDQT-416
3,6,7,2',4'-pentamethylquercetagetin	2011020	2.8466e+06	729800	1.47576e+06	2681775	8660031	619277	872768	1.2339e+06	587740	3.89714e+06	798352	2.76	199.169	C12 H23 O2	DODECANOATE
UDP-4-dehydro-6-deoxy-α;-D-glucose	704277	1.51535e+06	1	738698	1.04933e+06	1	1.70491e+06	1055576	660665	512719	709487	498706	4.02	308.116	C12 H24 N2 O3 S2	CPDQT-409
p-hydroxymandelonitrile	875607	1	425176	670619	1.1423e+06	3.0389e+06	1	388157	568731	518714	1	498416	1.31	202.195	C12 H26 O2	CPD-17647
2-descarboxy-βnidin	1	231052	1	1	383704	133488	264648	1	1	1	1	1	14.6	247.254	C12 H31 N4 O	N1-ACETYLSPERMINE
pelargonidin 3,7-di-O-β;-iDi-glucoside	547181	657122	209550	455720	685437	1	735533	235089	1	98173.8	1	287371	5.38	180.069	C12 H8 N2	O-PHENANTHROLINE
(i22R,23Ri)-28-homobrassinolide	1	1	1	1	140201	204956	142739	1	274448	1	1	1	5.79	232.041	C12 H8 O5	CPDQT-462
L-asparagine	105783	126317	1	99569.1	124353	1	142739	1	274448	1	1	1	5.38	233.049	C12 H9 O5	CPD-11553
quercetin-3-glucoside	122231	113837	1	165663	334182	1.37886e+06	1	1	1	1	1	1	1.86	230.059	C13 H10 O4	CPD-6881
dTMP	142107	361631	1	224352	497835	1.45362e+06	1	1	1	468853	1.23118e+06	445943	2.43	246.054	C13 H10 O5	2346-TETRAHYDROXYBENZOPHENONE
6-O-methyl-N-deacetylisoipecoside	3.07422e+06	7.34926e+06	2.01279e+06	2.50949e+06	5825801	19949844	1.40357e+06	1.86748e+06	1.60461e+06	2275574	1.9003e+06	1.76362e+06	1.44	294.039	C13 H10 O8	CPD-11724
β;-ionone	86078.9	223441	1	79350.8	115358	749708	1	1	1	288500	81054.6	80210.6	1.26	273.081	C13 H12 Cl N5	TETCYCLACIS
phenylarsine oxide	1	1	1	1	137472	204956	142739	1	274448	1	1	1	5.79	212.096	C13 H12 N2 O	CPD-9940
β;-D-glucopyranose 1-phosphate	241621	136465	1	1	204329	1	173330	1	159292	1	1	1	8.19	200.084	C13 H12 O2	CPD-18574
1-O-sinapoyl-β;-D-glucose	146464	153833	1	130382	235616	493533	238421	1	973759	1	1	1	5.77	216.08	C13 H12 O3	CPD-18575
quercetin 3'-O-glucoside	1	82952.2	1	1	72778.4	311351	1	1	1	1	92173.8	463157	4.49	232.073	C13 H12 O4	CPD-6801
adhyperforin	86078.9	279847	1	79350.8	129967	879056	1	1	1	294263	81054.6	80210.6	1.25	295.063	C13 H13 N O7	CPD-11845
bracteatin 6-O-glucoside	235980	491569	1	157124	393153	1	1	1	152295	205728	544302	116469	1.92	245.091	C13 H13 N2 O3	INDOLE-3-ACETYL-ALA
desulfoglucobrassicin	1.22373e+06	2.44066e+06	1	126620	231250	277530	189417	1	1	1	1	1	10.66	243.106	C13 H13 N3 O2	CPD-5482
N-hydroxyl-tryptamine	1	137499	1	1	83286.8	1.35075e+06	1	1	1	1	1	1	1.83	214.111	C13 H14 N2 O	CPD-9939
marneral	1	203498	1	168467	359671	225190	141233	1	1	1	1	1	8.492	461.059	C13 H15 Hg N O5	CPD0-1313
(R)-reticuline	271223	218126	196626	239520	425225	2.28409e+06	1	1	1	1	1	1	1.41	293.085	C13 H15 N3 O3 S	CPD-7547
L-serine	426960	469024	257041	471954	815510	1.03816e+06	609963	212518	702629	219959	270136	287551	7.96	299.079	C13 H15 O8	CPD-453
16α;,17-epoxy gibberellin Asub4sub	1	1	1	1	129013	236247	1	1	97220.2	1	1	1	7.55	332.077	C13 H16 O10	1-O-GALLOYL-BETA-D-GLUCOSE
rutinose	1.05937e+06	1.53909e+06	106313	192705	308255	1.07501e+06	83712.2	315769	1	190386	1.55653e+06	153893	2.14545	284.098	C13 H16 O7	CPD-12630
2-isopropylmaleate	162339	321826	1	1	84790.6	723636	1	1	1	1	1	1	1.26	300.089	C13 H16 O8	CPD-15283
2-amino-4-carboxypyrimidine	124768	234787	329470	103230	974457	1	1065078	1	221201	208455	187748	443208	4.63	375.083	C13 H17 N3 O10	CPD-10460
3-O-β;-D-glucosyl-esculetin	271223	211828	196626	239520	425714	2.44057e+06	1	1	1	1	1	1	1.41	311.095	C13 H17 N3 O4 S	CPD-12385
(-)-β;-phellandrene	879759	1.33793e+06	485631	691923	1.06485e+06	3027811	1	425721	1	495631	1	356193	1.4	359.099	C13 H17 N3 O9	CPD-10452
quercetin 3-O-(6"-O-ipi-coumaroyl)-glucoside	162381	169375	1	1	710211	483282	1	1	1	301643	1	1	1.36	325.118	C13 H17 N4 O6	DIMETHYL-D-RIBITYL-LUMAZINE
p-chlorophenylalanine	229733	267104	117969	209615	1	1	330588	128369	1	1	128152	136245	5.38	402.079	C13 H17 N5 O8 P	PROPIONYL_ADENYLATE
24-ethylidenelophenol	334692	1.3865e+06	157321	534352	1.09012e+06	992742	190422	204901	1	578032	1.03593e+06	334232	1.76	306.142	C13 H18 N6 O3	CPD-669
(iZi)-phenylacetaldehyde oxime	1.56947e+06	3392528	2.8291e+06	2.61186e+06	1	31682220	1	663985	1.41155e+06	282153	1.77384e+06	167004	1.658	286.109	C13 H18 O7	CPD-1142
isni-1,2-di(2-propylpentanoyl)glycerol	410583	507836	1	476507	852004	1.46162e+06	886300	242390	2.24018e+06	149287	183710	332498	6.02	388.108	C13 H19 N5 O7 P	CPD-9429
(+)-jasmonate	1.47318e+06	582902	1	1.17558e+06	1	493418	306686	183062	1.18717e+06	95391.6	774970	795994	4.848	378.088	C13 H20 N3 O8 S	S-LACTOYL-GLUTATHIONE
apigenin-7-O-gentiobioside	1	91388.6	1	99751	239724	323290	196903	1	1	1	1	1	8.05	192.154	C13 H20 O	CPD-13371
(1E,6E)-1-(4-hydroxyphenyl)-7-phenylhepta-1,6-diene-3,5-dione	182334	613162	1	338205	814709	890592	493806	71494.4	1.24485e+06	1	107294	107795	9.565	224.144	C13 H20 O3	CPD1F-2
capsaicin	1	1	1	1	118591	165420	144972	1	418050	1	1	1	7.23	473.087	C13 H23 N4 O11 P2	CPD4FS-1
(S)-tetrahydrocolumbamine	384551	391354	112056	276709	1	1.4124e+06	1	86342.9	1	122003	517339	106292	1.84444	325.183	C13 H23 N7 O3	CPD0-1404
deoxyshikonin	1	1	1	1	86098.6	573547	1	1	1	1	1	1	1.86	450.057	C13 H24 N O10 S3	CPDQT-284
hypusine	524505	1	271055	1	1.24317e+06	1	1.23991e+06	284161	1	179163	247373	314027	5.78	434.048	C13 H24 N O9 S3	CPDQT-286
5-O-caffeoylshikimate	259284	506338	193242	1.33474e+06	1.97961e+06	1.06659e+06	488160	1	1.37265e+06	134797	337126	1	10.193	340.141	C13 H24 O10	CPD-8198
phlorisovalerophenone	22138914	24014974	18786250	41683336	56796920	149397456	3.2795e+06	10402266	15953229	2.34663e+06	2219905	1543977	3.42	356.137	C13 H24 O11	CPD-8048
pelargonidin-3-O-rutinoside-5-O-β;-D-glucoside	1.73602e+06	1.9814e+06	760453	2.08671e+06	2.86423e+06	1	2.81231e+06	1.00854e+06	1	735798	795150	872377	5.11	355.108	C13 H25 N O6 S2	CPDQT-285
2-amino-6-hydroxymethyl-7,7-dimethyl-7,8-dihydropteridin-4-one	378516	440309	158231	534917	656547	1.6261e+06	660401	214752	1	125552	141279	222900	5.59545	351.124	C13 H25 N3 O4 S2	CPD-12400
campestanol	2025183	2.20315e+06	1.17634e+06	1.00353e+06	1.65427e+06	16642394	1.30136e+06	1.44662e+06	609968	1.26152e+06	6.65217e+06	825485	1.76	322.142	C13 H26 N2 O3 S2	CPDQT-410
chalcone 2'-O-glucoside	454453	210254	1	282716	552373	3.20282e+06	667394	160913	6.65183e+06	1	111358	289236	5.39	229.053	C13 H9 O4	CPD-6956
3-iall transi-hexaprenyl-4,5-dihydroxybenzoate	130260	758958	1	249736	1	1.01522e+06	1	1	1	180664	405249	1	1.52	240.073	C14 H10 N O3	CPD-423
3-phenyl-2-oxopropanoate	422803	759651	1	311898	586084	2.24264e+06	1	1	1	204500	194226	1	1.43	273.06	C14 H11 N O5	CPD-7664
dADP	136450	319041	1	537821	297405	616636	73764.3	95241.3	1	1	290916	334448	4.57556	288.073	C14 H12 N2 O5	INDOLE-3-ACETYL-ASP
harmalol	2.94921e+06	2.90024e+06	1.8017e+06	1.03363e+06	5875156	2563270	1091489	1.33242e+06	3.18278e+06	1.49394e+06	1.96254e+06	2.10245e+06	8.71	304.063	C14 H12 N2 O6	2-OXINDOLE-3-ACETYL-ASP
2',4,4',6'-tetrahydroxychalcone	2.49932e+06	2.75704e+06	1.58497e+06	1.48554e+06	2.78784e+06	1	1.57445e+06	1.34226e+06	1576771	1.36126e+06	1.69972e+06	1.71134e+06	8.13091	320.058	C14 H12 N2 O7	3-HYDROXY-2-OXINDOLE-3-ACETYL-ASP
xanthohumol	206707	158963	1	171900	1	1	1	1	1	1	1	1	8.69	330.075	C14 H12 N5 O3 S	CPD0-1252
(2E)-2-butylidene-4-hydroxy-5-methyl-3(2H)-furanone	225104	418895	1	238706	434965	1	1	1	115447	142411	348088	87458.1	1.84	228.084	C14 H12 O3	CPD-83
D-pNtol	228048	463939	122044	252137	486489	1.19999e+06	87687.5	83923.5	82673.8	86143.3	1	1	1.36	313.106	C14 H13 N6 O3	CPD0-1253
gibberellin Asub98sub	312102	341642	137874	1	721658	1	552471	129652	745074	1	127783	210617	7.96	325.063	C14 H13 O9	CPD-9924
(-)-glycinol	141685	1	1	230158	1	1	1	1	1	468853	1.24829e+06	445943	2.43	226.109	C14 H14 N2 O	CPD-7023
8-aminoethyl-2,6-anhydro-3,8-dideoxy-D-glycero-D-talo-octonate	256316	311340	117969	245757	1	874886	1	128369	179891	1	128152	141805	5.38	459.052	C14 H14 N5 O11 P	ADENYLOSUCC
adenosine 5'-propyl phosphate	719704	1.32352e+06	321778	591039	1.09119e+06	4.04652e+06	196838	277682	348335	365220	356627	316388	1.37	314.11	C14 H14 N6 O3	78-dihydropteroate
6-deoxo-24-epicathasterone	140820	314011	1	1	1	1	1	1	1	1	1	1	16.63	214.102	C14 H14 O2	CPD-6963
quercetin 3,5-O-diglucoside	213581	377357	1	199633	366881	1	1	1	115447	129518	315140	87458.1	1.85	246.095	C14 H14 O4	CPD-13175
L-homoserine	152055	503447	1	118364	1.40397e+06	426664	321182	1	1	1	1	1	15.1	262.085	C14 H14 O5	CPD-13174
1-18:3-2-16:2-monogalactosyldiacylglycerol	176996	413469	122682	323465	609696	1.54491e+06	1	1	1	162576	285083	1	1.83	305.1	C14 H15 N3 O5	CPD-7662
4-(indol-3-yl)butanoyl-β;-D-glucose	124750	322712	1	159036	271125	754566	1	1	1	1	164638	1	1.83	315.117	C14 H15 N6 O3	CPD-9020
4,9-dimethyldodeca-2,4,6,8,10-pentaene-1,12-dial	290803	436261	130681	336024	596242	1.9609e+06	1	1	145660	135793	495326	128091	1.91	216.117	C14 H16 O2	CPD-7202
L-2,3-dihydrodipicolinate	230743	292724	153178	261264	689161	794582	440416	123563	1.25879e+06	93681.4	1	227791	5.63	359.088	C14 H17 N O10	CPD-13812
methylmethanethiosulfonate	127475	168026	1	1	224230	1.24117e+06	1	1	1	1	327891	582931	2.43667	295.104	C14 H17 N O6	CPD-553
bis-noryangonin	207068	209134	203921	378076	671158	2.54764e+06	723592	215885	155618	145361	503106	264849	2.705	311.099	C14 H17 N O7	CPD-1103
harmaline	445960	1.05126e+06	295948	918770	1.62569e+06	4433652	174321	152096	199141	530589	839805	1	1.83	327.098	C14 H17 N O8	CPD-14593
luteone	1.75585e+06	1	811194	1393876	1.83646e+06	4.12776e+06	1	1.54108e+06	677965	563397	2.59564e+06	1.39543e+06	2.986	343.096	C14 H17 N O9	CPD-13811
β;-tocopherol	476648	369304	145699	357994	550727	1.24935e+06	535063	188941	1.7109e+06	215652	303172	288144	7.59	408.036	C14 H18 N O9 S2	GLUCOTROPEOLIN
taxiphyllin	184544	1	1	168231	1	846214	184714	1	101699	1	1	1	5.1	290.14	C14 H18 N4 O3	CPD0-1581
choline	641056	1.23653e+06	223792	565924	763883	2.01888e+06	1493732	934677	606572	399118	617662	1	4.02	330.097	C14 H18 O9	CPD-15006
friedelin	282934	389183	1	87756.5	1	1.03841e+06	1	186865	209262	1	246085	1	1.77	321.139	C14 H19 N5 O4	CPD0-1586
punicate	691066	1	1	1	107296	478741	1.01966e+06	1	530065	1	1	1	5.78	317.094	C14 H20 Cl N O3 S	CPD-6302
itransi-4-hydroxy-L-proline	6294963	1.5107e+06	3.53892e+06	5.07165e+06	3.28881e+06	3.67005e+06	2.82546e+06	3303497	5.75723e+06	3.69999e+06	3.95345e+06	2.63961e+06	2.81333	376.106	C14 H20 N2 O10	EGTA
iNsup5supi-acetyl-L-ornithine	120509	184008	1	1	161069	164550	1	1	1	1	1	1	6.595	260.17	C14 H20 N4 O	CPD-15777
N-dimethylethanolamine	1	1	1	1	225572	1	154042	1	524392	1	1	1	5.65	466.04	C14 H20 N4 O8 P2 S	2-ALPHA-HYDROXYETHYL-THPP
α;-D-lyxopyranose	267163	278580	123189	296664	1	1	376716	146397	1.44038e+06	1	1	141716	6.01	352.152	C14 H20 N6 O5	CPD0-1405
benzyladenine	273444	472815	124596	178533	355845	1.04283e+06	386765	138122	165642	134425	147395	96289.1	2.895	384.125	C14 H20 N6 O5 S	ADENOSYL-HOMO-CYS
(S)-icS-N-methylstylopine	149000	163245	1	177926	462783	348155	1.28237e+06	1	263952	1	107720	126949	8.34889	284.127	C14 H20 O6	CPD-14528
imidazole-pyruvate	108792	134204	1	195303	1	1	1	123311	1	1	1	1	2.945	300.12	C14 H20 O7	CPD-13354
4-hydroxybenzaldehyde	412074	518413	177745	471680	1.71434e+06	1.73742e+06	744939	231802	2.19625e+06	166412	4596163	266832	6.41	391.096	C14 H21 N3 O8 S	CPD-17439
(propanoyl)adenylate	231409	439423	122044	246737	490433	1.23285e+06	87932.7	83923.5	1	86143.3	1	1	1.36	293.16	C14 H21 N4 O3	CPD-12237
gibberellin Asub4sub	720781	1.61942e+06	420868	981304	1.72832e+06	4.0814e+06	220029	263088	233403	441282	337835	237480	1.36	346.14	C14 H22 N2 O8	CPD-14080
13-hydroxylupanine	278190	1	1	219186	1	1.07357e+06	1	1	1	1	1	1	1.36	277.199	C14 H23 N5 O	EHNA
ipi-nitrophenyl-β;-D-glucopyranoside	198480	351126	245379	539276	939222	306360	77726.4	87181.5	75384.1	140500	1	1	8.78	356.161	C14 H24 N6 O3 S	S-ADENOSYLMETHIONINAMINE
(1R,3R)-chrysanthemoyl CoA	381675	467627	248726	512585	964913	1.02578e+06	572860	192211	471868	233238	210942	226734	8.43	487.092	C14 H25 N4 O11 P2	CDP-CHOLINE
methyl-β;-D-galactoside	208583	1	103282	1	509166	212622	1	1	1	125284	1	1	22.94	339.204	C14 H25 N7 O3	CPD0-1406
delphNdin-3-O-(6''-O-malonyl)-β;-glucoside-3'-O-β;-glucoside	1	137597	1	124422	123947	1	336051	1	1.27227e+06	1	1	1	5.8	464.073	C14 H26 N O10 S3	CPDQT-288
3-geranyl-4-hydroxybenzoate	1	1	1	1	1	481603	137526	1	938258	1	1	1	6.07	448.073	C14 H26 N O9 S3	CPDQT-420
D-sorbitol	188586	250509	119372	1	1	966585	87050	1	1	116973	1	1	1.61	370.166	C14 H26 N8 S2	CPD-14445
4α;-methyl-5α;-cholesta-7,24-dien-3β;-ol	413618	451845	174361	412972	675313	1.73179e+06	752134	252814	3.08499e+06	125552	189096	245144	6	369.134	C14 H27 N O6 S2	CPDQT-417
(-)-lariciresinol	371686	634076	266109	382909	1	2.02673e+06	312172	1	334182	486222	423867	850664	16.924	365.142	C14 H27 N3 O4 S2	CPD-12403
βnidin	454666	603743	171312	576478	974949	2.45621e+06	863002	240725	248215	1	149179	182256	4.68	227.201	C14 H27 O2	CPD-7836
1-piperideine 6-carboxylate	1.57704e+06	2.85452e+06	549706	1	1.98199e+06	7.58683e+06	568758	713965	942802	922539	1	544747	1.5	240.044	C14 H8 O4	ALIZARIN
6-methylsulfinylhexyl-glucosinolate	1	1	1	1	10820306	35798424	1	1	1	1	1	1	1.54	238.065	C15 H10 O3	CPD-8141
eugenol O-β;-iDi-xylopyranosyl-(1-6)-O-β;-iDi-glucopyranoside	4748260	2255816	2.04259e+06	3.55623e+06	6.19267e+06	21594376	1.9614e+06	2.08182e+06	2452415	890063	3.20217e+06	1.90538e+06	1.45	254.05	C15 H10 O4	CPD-7096
L-cysteine	1	265782	1	1	1	1	1	1	1	1	334912	1	1.89	270.054	C15 H10 O5	CPD-15480
brassicasterol	2.8022e+06	2.68789e+06	1.71022e+06	1	1	7013309	2.85027e+06	1.25103e+06	2978244	1.36391e+06	1	1.98016e+06	8.59	286.052	C15 H10 O6	CPD-19725
diimidotriphosphate	1.2057e+06	1.33724e+06	1.58497e+06	1.48554e+06	4.99531e+06	2.95568e+06	1.57445e+06	1.34226e+06	1.58296e+06	1.36126e+06	1.69972e+06	1.71134e+06	8.19	302.047	C15 H10 O7	CPD-9620
2-hydroxynaringenin	3.24747e+06	3105697	1.9886e+06	1	1	8.11131e+06	3.30127e+06	1439172	3450278	1.56926e+06	2116893	2.30305e+06	8.59	287.06	C15 H11 O6	CPD-15074
(4S)-perillyl alcohol	1.40112e+06	1.55356e+06	1.84201e+06	1.71552e+06	5810817	3.38862e+06	1.81845e+06	1.55477e+06	1.84614e+06	1.58122e+06	1.96986e+06	1.99889e+06	8.19	303.055	C15 H11 O7	CPD-7214
geranyl acetate	126462	1	1	146809	335492	361011	158922	1	190745	1	1	1	8.43	319.049	C15 H11 O8	CPD-7087
methotrexate	119963	1	1	249736	443217	204566	1	1	1	186483	426116	1	5.30333	240.073	C15 H12 O3	CPD-11587
6-hydroxy-2-[hydroxy-(4-hydroxyphenyl)methyl]-1-benzofuran-3-one	4375695	7.6532e+06	2.04259e+06	3.54559e+06	6.05926e+06	20498500	1.87804e+06	1.92406e+06	1	819210	2.61451e+06	1.84165e+06	1.45	272.061	C15 H12 O5	CPD-12033
N-acetylglutamyl-phosphate	545667	522469	305837	592211	1.08728e+06	1	568343	211692	570564	231697	327181	374916	8.58	288.063	C15 H12 O6	DIHYDROKAEMPFEROL-CMPD
N-methylanthraniloyl-CoA	594985	652645	342466	665210	1.16897e+06	1	817359	270590	953019	281332	379751	383781	7.96	304.059	C15 H12 O7	CPD-19726
2'-hydroxy 3,6,7,4'-tetramethylquercetagetin 3'-O-β;-iDi-glucoside	137617	277798	1	1	222704	988186	1	1	1	157770	366437	107108	1.89	302.082	C15 H14 N2 O5	INDOLE-3-ACETYL-GLU
bacimethrin	228121	743193	101244	209903	1.53905e+06	3.37007e+06	296147	112237	4.23465e+06	438376	596769	98899.9	7.23	370.054	C15 H14 O11	2-O-CAFFEOYLGLUCARATE
(+)-lariciresinol	495022	390227	515588	164691	1	1.49569e+06	546306	530018	166941	805691	1	558828	3.777	226.094	C15 H14 O2	CPD-6964
gibberellin Asub8sub-catabolite	1.04482e+06	2.07822e+06	307102	1	1	255662	1	390221	474408	1	1	1	10.66	242.102	C15 H14 O3	CPD-12871
L-cysteinylglycine	1	145313	1	1	128064	515136	1	1	1	1	1	1	1.36	274.085	C15 H14 O5	CPD-1962
methyl β;-D-glucoside	2859002	2282919	2.56097e+06	2.42071e+06	3.88386e+06	13686883	297113	529679	1.19215e+06	184981	836825	227808	3.1625	290.081	C15 H14 O6	LEUCOPELARGONIDIN-CMPD
adenosine	859471	823212	476014	1.81847e+06	1.73899e+06	2.27569e+06	950770	374277	839839	380091	516004	602594	8.59	306.077	C15 H14 O7	CPD-10358
galactitol	483823	536012	277417	534740	1	1.2026e+06	686250	230099	796694	245725	305750	319117	7.96	322.069	C15 H14 O8	CPD-7088
docosanedioate	2.05957e+06	4708658	1.38886e+06	2961250	4503247	16200412	1	1.06373e+06	1.69844e+06	5129821	1935124	2587257	1.29	257.107	C15 H15 N O3	CPD-19419
(R)-pantoate	1	118457	1	1	157399	291884	1	1	1	1	1	1	1.93	305.095	C15 H15 N O6	CPDQT-426
4-O- β; -D-glucosyl-daphnetin	1	1	1	1	75096.6	150563	190762	1	198355	1	1	1	5.92	271.109	C15 H15 N2 O3	CPD-11231
D-isocitrate	754457	1.57454e+06	468478	1.04039e+06	1.7402e+06	1	1	301239	1	510994	1	1	1.36	327.121	C15 H15 N6 O3	CPD-9019
dimethylsulfonio-2-hydroxybutanoate	4139424	8113135	1	102802	186588	1	1	1	1	83222	306206	1	9.24	256.12	C15 H16 N2 O2	CPD-4022
etheroleate	1.06472e+06	1.49811e+06	301424	479433	724344	4.52239e+06	83352.5	183168	321663	418778	1.49568e+06	354046	1.75167	302.109	C15 H16 N3 O4	INDOLE-3-ACETYL-GLN
pilosin	1.6717e+06	115333	1	1	1	412249	229679	1	3988204	1	1	1	7.56	332.101	C15 H16 N4 O3 S	CPD-12635
BPH-652	495259	390557	1	164691	672340	1803877	1	1	166941	1	361813	1	5.21286	244.109	C15 H16 O3	CPD-9524
(2R)-naringenin	102088	103031	1	113442	938781	768560	1.06753e+06	82949.1	805140	212181	312926	448194	11.3891	260.106	C15 H16 O4	CPD-9525
germacra-1(10),4,11(13)-trien-12-ol	162339	185250	1	1	90556.1	912555	1	1	1	1	1	1	1.26	340.081	C15 H16 O9	CPD-14461
palustradiene-diol	8123270	12529873	4497975	6685161	180192	524720	3.6338e+06	4204354	1	4.62475e+06	5103427	3.37208e+06	1.89364	342.122	C15 H17 F3 N4 O2	CPD0-1587
(2E,8Z,11Z,14Z,17Z)-icosapentaenoyl-CoA	193646	521179	122800	293864	493372	1.79567e+06	101118	1	148173	547313	183100	250827	1.29	259.119	C15 H17 N O3	CPD-19420
(3R,4R)-7,2,4,2'-tetrahydroxy-4',5'-methylenedioxyisoflav-3-ene	1	167283	1	1	152513	912639	1	1	1	1	1	1	1.36	273.118	C15 H17 N2 O3	CPD-9577
daidzein	211745	250441	1	201462	75096.6	150271	1	1	212070	1	1	1	11.64	289.119	C15 H17 N2 O4	CPD-9583
1-18:1-2-16:0-monogalactosyldiacylglycerol	5629619	9545423	722750	7590012	13015145	36649804	1.18949e+06	1650467	1	1.3335e+06	9386899	1.06939e+06	1.70182	325.096	C15 H17 O8	CPD-7417
EHNA	618547	287870	383864	859806	1	29375956	1	289036	1	1	1	1	1.86	291.113	C15 H18 Cl N3 O	CPD-7770
1-(5-phospho-β;-D-ribosyl)-5-[(5-phosphoribosylamino)methylideneamino]imidazole-4-carboxamide	647536	672977	731627	744290	1	4.00215e+06	570855	850411	1	583765	811020	337557	7.998	356.099	C15 H18 N O9	CPD-8656
CDP-N-methylethanolamine	17871206	9641345	5.58896e+06	1	1	1	266647	8909931	1	1	8.10711e+06	1	11.43	350.112	C15 H18 N4 O4 S	CPD-12388
lutein	115048	252107	1	1	364623	194532	209783	1	1	1	1	1	14.72	246.127	C15 H18 O3	CPD-9754
sinefungin	202426	315085	217571	383276	626547	1	1	109220	282929	1	601537	1	1.55	310.103	C15 H18 O7	TRANS-CINNAMOYL-BETA-D-GLUCOSE
1-18:3-2-18:3-digalactosyldiacylglycerol	3.32994e+06	7041165	629149	6749270	11941211	30834194	829251	1.03196e+06	1.51139e+06	1.23701e+06	6.35786e+06	987157	1.71	326.106	C15 H18 O8	CPD-8674
(+)-7-iepii-12-hydroxy-12-oxojasmonoyl-L-isoleucine	7700772	9566039	4513535	8319308	1	27431590	14789906	5.43027e+06	47257652	3.45214e+06	4745052	5813836	6	373.106	C15 H19 N O10	CPD-6562
dihydrozeatin-7-N-glucose	6.48109e+06	319580	148269	328946	637895	1070951	473781	182738	2095230	2954056	3993427	4.08604e+06	6.69667	357.108	C15 H19 N O9	CPD-6627
11α;-hydroxy-β;-amyrin	284772	325614	351466	120044	2.45669e+06	1.24496e+06	143511	158106	206313	204489	307732	176971	22.58	577.004	C15 H19 N2 O18 P2	UDP-D-GALACTURONATE
hopan-22-ol	926094	1.44672e+06	467290	963796	400279	228317	554790	762817	827549	363024	1.07564e+06	515189	6.425	555.025	C15 H19 N5 O14 P2	PHOSPHORIBOSYL-AMP
D-arabNtol	5984510	6.89653e+06	3.61598e+06	6.59561e+06	15646671	1	9590612	3.31759e+06	28031762	2.78168e+06	3.69769e+06	3.76043e+06	5.64	397.105	C15 H19 N5 O6 S	S-ADENOSYL-4-METHYLTHIO-2-OXOBUTANOATE
(E)-1-(glutathion-S-yl)-N-hydroxy-omega;-(methylsulfanyl)octan-1-imine	124768	234536	329470	102567	947692	1	1065078	1	3.49175e+06	220624	232489	428850	4.63	375.083	C15 H19 O11	CPD-17454
protoheme	662436	772718	209891	299954	455002	2030348	195802	224895	288022	93365.9	664526	106711	1.83	263.129	C15 H19 O4	CPD-7731
ladanein	101845	103031	1	112339	993305	766026	1	82949.1	145371	1	329558	490228	12.39	279.125	C15 H19 O5	CPD-7728
phlorizin	279576	475960	154816	325774	1	868137	176555	244640	266190	118508	334272	222819	3.3	546.017	C15 H20 N2 O16 P2	CPD-663
1-(3,4-dihydroxyphenyl)-5-hydroxy-3-decanone	1	1	1	1	122222	1	1	1	1	1	1	1	20.82	492.059	C15 H20 N5 O10 P2	CPD-4203
icS-vaccenate	1	465029	154816	325774	477387	785631	176555	244640	266190	118508	326823	222819	3.31	508.061	C15 H20 N5 O11 P2	CPD-4204
1D-imyoi-inositol 6-monophosphate	512837	829750	200653	512842	754636	1.3921e+06	298904	420383	438080	164723	607445	317954	3.31	540.059	C15 H20 N5 O13 P2	CPD-14880
(-)-jasmonoyl-L-phenylalanine	1	1	1	1	359647	147624	1	1	1	1	1	1	22.28	713.977	C15 H20 N5 O20 P4	PHOSPHORIBOSYL-ATP
N-feruloyltyramine	112421	8714524	145820	126295	234962	1.02497e+06	14170982	5.11469e+06	1	3.42937e+06	114347	115613	3.64273	413.116	C15 H20 N5 O7 P	CPD-4205
soyasapogenol E	2.15628e+06	823175	302862	605664	355597	129416	4.38608e+06	307826	11716414	1.00681e+06	1.35906e+06	1.27213e+06	8.72333	429.093	C15 H20 N5 O8 P	CPD-4443
dopaquinone	99259.1	143616	1	1	87990.9	1	1	1	103418	1	1	1	1.33	232.147	C15 H20 O2	CPD-9877
podophyllotoxin 7-glucoside	363562	847598	136418	368965	1	1	1	1	143364	428168	935570	276892	1.88	264.136	C15 H20 O4	CPD-9885
1,2-dipalmitoyl-isni-glycerol	179049	82006.5	92542.9	1	1.53488e+06	831811	75775.9	88083.6	129579	131649	80704.3	97628.7	21.5009	627.002	C15 H21 N2 O19 P2 S	UDP-SULFOQUINOVOSE
L-gulono-1,4-lactone	1	1	1	1	138689	1	1	1	1	1	1	1	21.79	573.056	C15 H21 N5 O15 P2	PHOSPHORIBULOSYL-FORMIMINO-AICAR-P
2'-hydroxy 3,6,7,3',4'-pentamethylquercetagetin	249257	275985	174361	294419	407202	1	394694	130676	129667	125552	189096	224315	5.43364	335.158	C15 H21 N5 O4	CPD-4207
(R)-3-(3,4-dihydroxyphenyl)lactate	79471.7	110947	1	94630	195295	1	199309	1	1	1	1	1	9.57	351.145	C15 H21 N5 O5	CPD-4208
gibberellin Asub28sub	1	159542	1	1	75029.2	169363	194595	1	198061	1	1	1	4.086	233.153	C15 H21 O2	CPD-13573
D,L-α;-methylphosphinothricin	1	351083	98535.9	1	432939	2942958	1	80606.1	184658	133125	1	217302	1.35	281.133	C15 H21 O5	CPD-7726
GDP-β;-L-gulose	1	1	1	1	80201.9	286280	1	1	1	1	1	1	1.21	202.178	C15 H22	CPD-8244
(6R)-4a-hydroxy-tetrahydrobiopterin	1	1	1	1	106530	1	1	1	1	1	1	1	21.97	548.047	C15 H22 N2 O16 P2	UDP-L-RHAMNOSE
porphobilinogen	279576	475960	154816	325774	244543	868137	176555	244640	266190	118508	334272	222819	4.84917	564.027	C15 H22 N2 O17 P2	CPD-14553
linustatin	782724	1276785	352443	573425	976924	1	1	353939	512075	417716	1	440978	1.32	218.169	C15 H22 O	CPD-4721
(4E,6E)-1-(4-hydroxyphenyl)-7-phenylhepta-4,6-dien-3-one	130751	154242	1	128662	819260	1	1	1	1	1	1	1	17.37	250.163	C15 H22 O3	CPD4FS-7
(R)-NADHX	1	1	1	1	767041	130022	1	1	1	1	1	1	18.76	266.152	C15 H22 O4	CPD-9884
all-itransi-octaprenyl diphosphate	2.02456e+06	7.03057e+06	1.19686e+06	1.28037e+06	1	16112914	845996	1.09109e+06	657086	1.45337e+06	6.70696e+06	2.26506e+06	1.76	282.149	C15 H22 O5	CPD-7561
(S)-N-methylcanadine	7479168	6522568	706013	1.53247e+06	2.509e+06	1	1	671569	1.36424e+06	799293	10587134	3151283	1.658	281.155	C15 H23 N O4	CPD-7099
bracteatin	1	1	1	1	229473	88149.8	1	1	1	1	1	1	21.89	563.056	C15 H23 N3 O16 P2	CDP-D-GLUCOSE
cyanidin 5-O-β;-D-glucoside	619558	1.28317e+06	374606	838843	1.42987e+06	3.28104e+06	208483	246720	225572	363331	275170	229896	1.36	307.176	C15 H23 N4 O3	CPD-12236
D-mannitol 1-phosphate	1	1	1	1	754648	130022	1	1	1	1	1	1	18.76	267.16	C15 H23 O4	CPD-7560
6,7,4'-trihydroxyisoflavone	1823875	1.92168e+06	939074	1731049	1	5.53997e+06	2.80617e+06	1.03442e+06	8979639	489110	879442	1.11454e+06	5.77	382.188	C15 H24 N7 O5	SINEFUNGIN
(R)-lipoate	1	1	1	1	77260.4	321449	1	1	1	1	1	1	1.21	220.188	C15 H24 O	CPD-4663
neoabietadiene-diol	782724	1276785	352443	573425	974235	1	1	353939	512075	417716	1	440978	1.32	236.179	C15 H24 O2	CPD-4661
5-deoxypyridoxal	1.64521e+06	1.203e+06	457396	871047	3.29355e+06	456753	945923	452182	769512	337909	434941	398540	11.89	252.173	C15 H24 O3	CPD-4744
9'-icS-neurosporene	130751	154242	1	128662	830809	389111	1	1	1	1	1	1	17.37	268.173	C15 H24 O4	CPD-9883
1-deoxycapsidiol	1	1	1	1	375264	112445	1	1	1	1	1	1	17.36	249.2	C15 H25 N2 O	CPD-8919
4-(methylsulfanyl)-2-oxobutanoate	162148	216240	1	1	1	663531	1	122924	131279	1	1	1	1.3	265.191	C15 H25 N2 O2	13-HYDROXYLUPININE
(E)-1-(L-cysteinylglycin-S-yl)-N-hydroxy-2-(1iHi-indol-3-yl)ethan-1-imine	2.4446e+06	2.7333e+06	1.25122e+06	2.24116e+06	3.74457e+06	6.84945e+06	4.01035e+06	1.52116e+06	784054	861762	1.37216e+06	1.66645e+06	5.78	437.119	C15 H25 N4 O7 S2	CPD-12390
1-[18-hydroxyoeoyl]-2-[18-hydroxy-lioleoyl]-isni-glycerol 3-phosphate	2.11283e+06	7.04563e+06	1	2.79016e+06	5934742	17180974	1	1	1	1	6.72289e+06	1	1.76	300.146	C15 H25 O4 P	CPD-12587
2-hydroxyeriodictyol	352803	700558	1	277761	542312	284095	344721	207433	1	95391.6	1	143484	1.69111	379.107	C15 H25 O7 P2	FARNESYL-PP
3-carboxy-9-(methylsulfanyl)-2-oxononanoate	1	229070	1	1	1	284750	1	1	1	1	1	1	1.75	254.19	C15 H26 O3	CPD-4746
4,4-dihydroxyzeaxanthin	1	114863	1	1	135215	1	1	1	1	1	107889	1	1.76	302.165	C15 H26 O6	CPD-13014
5-(methylsulfanyl)pentyl-glucosinolate	1	1	1	1	247079	330489	185961	1	640562	1	1	1	5.76	478.084	C15 H28 N O10 S3	CPDQT-295
cholesterol	1	95201.6	1	101974	262511	710616	228188	1	895319	1	1	1	5.76	462.093	C15 H28 N O9 S3	CPDQT-296
dalpatein	373684	636299	266761	386046	3.90051e+06	1	313323	207862	334182	118885	424607	851730	17.9236	383.152	C15 H29 N O6 S2	CPDQT-418
tetrahydropteroyl-α;-glutamylglutamate	80254.2	116913	1	1	429953	120260	1	1	1	1	1	1	21.435	379.161	C15 H29 N3 O4 S2	CPD-12406
4'-O, N-dimethylnorbelladine	1	1	1	1	161980	1	1	1	1	1	1	1	23.04	458.924	C15 H7 O13 S2	QUERCETIN-33-BISSULFATE
GDP-4-dehydro-α;-D-rhamnose	121432	180411	166643	1	1.34144e+06	678469	89310.4	92693.8	173418	151308	128235	89782.3	22.0755	538.89	C15 H7 O16 S3	CPD-10893
3-O-β;-D-glucosyl-daphnetin	1	1	1	1	191174	990895	1	1	570210	1	1	1	7.6	283.026	C15 H7 O6	CPD-9759
folate	186833	389443	1	149918	321443	790485	90856.1	1	93368.2	168926	500410	96671.3	1.88	268.037	C15 H8 O5	CPD-11779
gamma;-terpinene	126462	1	1	146809	335492	361011	158922	1	190745	1	1	1	8.43	301.039	C15 H9 O7	CPD-3001
UDP-fucose	126462	1	1	141429	304921	222580	153426	1	178967	1	1	1	8.43	262.075	C16 H10 N2 O2	CPD-10525
lupanine	1	1	1	1	89568.9	140252	1	1	209590	1	1	1	7.55	282.055	C16 H10 O5	CPD-3628
chelirubine	593197	433067	236274	427980	2520907	1	408859	219195	1	212181	273620	287930	8.72	298.052	C16 H10 O6	CPD-3629
GDP-α;-D-glucose	119224	79259.1	114836	143627	94767.4	167321	1	1	181495	1	1	1	4.28143	283.055	C16 H11 O5	CPD-1095
daphnetin	1	517859	259109	484829	4.04841e+06	3.77646e+06	448711	235678	1	217672	299473	323828	8.72	299.06	C16 H11 O6	CPD-3622
threose	998792	433067	236274	427980	348368	584149	408859	219195	986987	212181	273620	287930	7.99	298.052	C16 H12 N O3 S	CPD-13245
1-O-vanilloyl-β;-D-glucose	174864	293839	1	207341	358520	1	1	1	79866.4	106958	235610	82224.3	1.84	268.077	C16 H12 O4	CPD-3343
3-dehydroteasterone	1	1	1	1	2.85369e+06	1	1	1	1	1	1	1	9.91	300.065	C16 H12 O6	CPD-9617
L-dehydro-ascorbate	1.71447e+06	1.80336e+06	518251	1.84301e+06	4573648	4851622	1.99501e+06	421319	1.5639e+06	346236	651034	810291	8.71	316.061	C16 H12 O7	CPD-13511
tricetin	1	283450	1	141960	243714	482328	1	1	1	1	216001	1	3.31	332.058	C16 H12 O8	CPD-14933
dNtrophenylhydrazine	167469	173389	1	326495	1.42e+06	1	1	1	1	1	1	1	9.4	285.07	C16 H13 O5	CPD-4302
1-linoleoyl-2-oleoyl-phosphatidylcholine	119224	79259.1	114836	143627	1	1	1	1	1	1	1	1	1.83	301.066	C16 H13 O6	CPD-10500
(-)-epicatechin	1.89352e+06	1949945	541086	2.04669e+06	6159865	5.95231e+06	1.97734e+06	437801	1.674e+06	351727	676886	846189	8.71	317.069	C16 H13 O7	CPD-11555
3-nonaprenyl-4-hydroxybenzoate	462930	207448	300318	440017	1	2.22338e+06	1	1	306000	1	1	1	1.43	270.095	C16 H14 O4	CPD-3402
diphyllin	94299.8	1	1	95304.7	110015	190430	103293	1	1	1	1	1	8.914	286.079	C16 H14 O5	VESTITONE
apigenin-7,4'-dimethyl ether	183272	307271	137874	164178	289060	873500	533307	129652	703622	157770	378656	107108	3.91	302.081	C16 H14 O6	CPD-15634
8-oxo-deoxyguanosine	109974	1	1	121529	1.35623e+06	1.37238e+06	143910	1	1	1	1	1	8.71	318.076	C16 H14 O7	CPD-20039
4α;-carboxy-ergosta-7,24(24sup1sup)-dien-3β;-ol	143224	366594	1	201970	1	1.01919e+06	1	1	1	123643	258016	93329.1	1.81	319.088	C16 H15 O7	CPD-412
auricolate	715681	767022	262045	641196	2.11126e+06	1	815381	192996	696396	1	218536	335302	8.6	335.077	C16 H15 O8	CAFFEOYLSHIKIMATE
4α;-carboxy-4β;,14α;-dimethyl-9β;,19-cyclo-5α;-ergost-24(24sup1sup)-en-3β;-ol	1	1	1	1	605264	241779	1	1	1	1	1	1	21.57	483.929	C16 H16 K3 O6 P S	CPD-9928
neoabietic acid	156079	226977	239394	1	1.24912e+06	669229	1	1	117519	105670	157048	1	21.49	499.926	C16 H16 K3 O7 P S	CPD-9926
2,4-diamino-6-methyl-5,3'-(3-trifluoromethylphenoxy)prop-1'-yloxypyrimidine	221249	228341	242495	1	3.34948e+06	1.61114e+06	1	1	1	1	205965	1	21.96	521.885	C16 H16 K4 O6 P2	CPD-9929
UDP-α;-D-galactose	231190	140257	1	130555	264355	1	190692	1	1.0323e+06	107436	148386	109217	7.57	404.088	C16 H16 N6 O5 S	5-P-NITROPHENYLTHIOADENOSINE
benzylthiocyanate	3.42116e+06	6229915	1.76694e+06	3.02236e+06	5410136	15807915	1.723e+06	1.68764e+06	1.81516e+06	2.60507e+06	2.70757e+06	1.79169e+06	1.54	240.109	C16 H16 O2	CPD0-1367
S-formylglutathione	4139424	8113135	1	102802	150384	880956	90970.1	1	1	1	1	1	16.63	256.114	C16 H16 O3	CPD-6959
cannabigerolate	253602	116071	409735	584282	927191	3.24045e+06	1	1	1	1	1	1	1.85	272.107	C16 H16 O4	CPD-9321
dihydro-4-coumaroyl-CoA	462930	693953	300318	440017	1	2254559	1	1	306868	1	1	1	1.43	288.106	C16 H16 O5	CPD-3441
2,4-diamino-6-ethyl-5,3'-(2-trifluoromethyl-4-sulphonamidophenoxy)prop-1'-yloxypyrimidine	1	172682	1	1	186461	505057	1	1	1	1	1	1	1.36	271.126	C16 H17 N O3	CPD-19439
1-18:2-2-18:3-monogalactosyldiacylglycerol	239681	425350	219831	453628	742844	2.52976e+06	1	135606	230945	1	881813	1	1.51667	287.113	C16 H17 N O4	CPD-19447
thetin	191504	84237	311563	450153	759480	2.79163e+06	1	1	1	1	1	1	1.85	289.109	C16 H17 O5	CPD-4281
(+)-6a-hydroxymaackiain	146564	392788	1	206264	383939	1.16564e+06	1	1	153385	126269	269180	133309	1.81	337.099	C16 H17 O8	4-COUMAROYLQUINATE
methylconiine	220840	463664	82302.9	168800	287720	1.4048e+06	1	1	1	135848	1	1	1.26	353.09	C16 H17 O9	CAFFEOYLQUINATE
delphNdin 3,7-di O-β;-iDi-glucoside	184544	215707	349353	168231	215390	846701	184714	1	101699	1	327891	582931	4.584	272.13	C16 H18 N O3	S-NORCOCLAURINE
quercetin	1	190485	1	164912	296413	1	265624	1	1	1	133025	2.842e+06	9.42667	336.114	C16 H18 N O7	CPD-9567
3-hydroxy-3-phenylpropanoate	1	226640	1	202373	397098	1	369057	1	1	1	1	1	4.79	368.103	C16 H18 N O9	CPD-9642
N-acetyl-L-glutamate 5-semialdehyde	162339	190624	1	1	177444	95781.1	1.28274e+06	1	263952	1	1	1	4.51	284.127	C16 H18 N3 S	CPD0-1625
L-galactono-1,4-lactone	272576	477731	169193	459740	919680	1	847298	178847	2.73743e+06	1	202394	183839	6.05	472.076	C16 H18 N5 O10 S	S-24-DINITROPHENYLGLUTATHIONE
indol-3-ylmethyl-glutathione	142016	241653	1	1	164123	903480	1	1	1	1	245118	1	1.86	258.126	C16 H18 O3	CPD-9528
1-18:0-2-18:3-phosphatidylethanolamine	4.18856e+06	8025372	1173324	102802	150135	880459	90970.1	133180	984536	184981	325832	227808	11.1117	274.125	C16 H18 O4	CPD-9529
xylitol	147402	906389	1	187052	379908	1	322679	217004	1	160123	232813	1	1.83	338.107	C16 H18 O8	CPD-11641
protochlorophyll a	2.44985e+06	2.73515e+06	1089001	2.85125e+06	3.91467e+06	9403613	3.98172e+06	1445987	1	1.07142e+06	1.1595e+06	1.2238e+06	5.11	354.1	C16 H18 O9	SCOPOLIN
D-threonine	22337392	23439832	18235232	42240996	1.22859e+06	1	1	10047876	2.0865e+06	2.34663e+06	2219905	1543977	3.862	356.137	C16 H19 F3 N4 O2	CPD0-1585
(S)-2,3,4,5-tetrahydrodipicolinate	163061	251956	1	121060	240983	1207115	1	1	98045.7	1	224170	1	1.84	273.136	C16 H19 N O3	CPD-19421
2,5,7-trihydroxy-4'-methoxyisoflavanone	1	86516.2	1	1	1	1	1	1	1	1	143990	3.3635e+06	18.08	337.11	C16 H19 N O7	INDOLE-3-ACETYL-BETA-6-D-GLUCOSE
uroporphyrinogen-III	2856826	1	1.79754e+06	1	1	27489212	1	930376	1.32415e+06	3.30189e+06	5809494	1	1.82	287.143	C16 H19 N2 O3	INDOLE-3-ACETYL-LEU
gibberellin Asub14sub	1	1	1	1	230343	888256	246843	1	1	1	1	1	5.06	447.044	C16 H19 N2 O9 S2	CPD-1863
ginsenoside Rg1	183267	1.51705e+06	229709	764794	1	2680132	124676	1.03372e+06	273861	525855	741937	522441	5.26636	349.116	C16 H19 N3 O4 S	CPD-9195
sphinganine 1-phosphate	1	1	128563	254494	756081	1	430867	123286	1.34123e+06	99913.5	1	147239	5.63	377.125	C16 H19 N5 O6	CPD-4611
β;-D-fructofuranose	228048	478887	122044	252137	497126	1227511	87932.7	83923.5	82673.8	91545.3	1	1	1.36	291.124	C16 H19 O5	CPD-4283
3-deoxycapsidiol	1	1	1	1	89319	213289	1	1	1	1	1	1	7.94	435.123	C16 H20 F3 N5 O4 S	CPD0-1594
purine	132283	226640	1	202373	390235	894221	402702	1	1	1	1	1	4.79	368.103	C16 H20 N2 O6 S	CPD-1862
antheraxanthin	97610.3	1	1	1	454610	193779	1	1	1	1	1	1	17.8	260.142	C16 H20 O3	CPD-13647
tetrahydrogeranylgeranyl diphosphate	1	804832	531343	1.26881e+06	1	1	1	1	1	1	154113	1	3.42	340.127	C16 H20 O8	CPD-81
heliocide B3	1.61215e+06	1365060	729657	1.26633e+06	504622	1551080	504392	850085	1	509670	811020	819066	6.65182	356.104	C16 H20 O9	CPD-15281
isoliquRtigenin 4'-glucoside	2.5152e+06	5.40921e+06	1283554	2.37296e+06	10032849	1	3.52587e+06	3.3925e+06	28708344	2.24033e+06	2985921	1.60251e+06	6.38455	387.122	C16 H21 N O10	CPD-6561
4α;-methyl-5α;-cholest-7-en-3-one	9000691	11022780	5323270	9407022	16586724	32759884	16103211	5.91934e+06	1.50762e+06	3.48983e+06	5125109	6314361	5.77	403.118	C16 H21 N O11	CPD-13214
(11Z)-3-oxoicosa-11-enoyl-CoA	254757	492487	122044	264052	538114	1.36964e+06	87932.7	83923.5	82673.8	86143.3	1	1	1.36	275.15	C16 H21 N O3	CPD-19424
itransi-5-O-caffeoyl-D-quinate	1	1	1	1	199534	76522.3	1	1	1	1	1	1	21.88	585.051	C16 H21 N5 O15 P2	GDP-4-DEHYDRO-6-DEOXY-D-MANNOSE
4α;-hydroxymethyl-stigmasta-7,24(24sup1sup)-dien-3β;-ol	110800	137261	1	126548	1	1	250494	1	653799	1	1	90802.2	5.69	379.143	C16 H21 N5 O6	CPD0-1141
3,3-dimethyl-2-oxobutyric acid 5-(6-aminopurin-9-yl)-3,4-dihydroxytetrahydrofuran-2-ylmethyl ester	1.11434e+06	1.48093e+06	436644	1.13691e+06	1	1	530558	525116	541217	396040	1	269638	17.37	277.143	C16 H21 O4	CPD-19785
bis(β;-D-glucosyl) crocetin	1	1	1	1	117275	75124.5	1	1	1	1	1	1	20.77	544.044	C16 H22 N2 O15 P2	DTDP-DEOH-DEOXY-GLUCOSE
salicylate 2-O-β;-D-glucoside	1.72491e+06	2.58901e+06	720451	1.18145e+06	1	6.467e+06	463209	746229	1.11562e+06	791942	1	806461	1.33	246.161	C16 H22 O2	CPD-9319
5-fluorouridine	122277	214527	1	195303	1	645300	169083	123311	1	1	1	1	3.94	262.16	C16 H22 O3	CPD-9320
MoOsub2sub-molybdopterin cofactor	1.00811e+06	1.18873e+06	98049.4	204023	180192	522760	104063	153560	1	77814	395456	126814	12.3455	342.14	C16 H22 O8	CPD-1777
N-delta;-(phosphonoacetyl)-L-ornithine	1	1	1	212219	503583	1	508943	1	1	1	1	1	4.47	603.06	C16 H23 N5 O16 P2	GDP-MANNOSE
3-iCi-glucosyl-2,4,4',6-tetrahydroxydibenzoylmethane	657416	818788	293719	581958	960151	1	957887	390717	3744018	178247	330620	414617	5.77	365.161	C16 H23 N5 O5	CPD-4603
O-sinapoylcholine	6.50626e+06	7.56625e+06	4.45868e+06	7165167	17143046	1	10513996	3.58932e+06	31136824	2.95116e+06	4505625	4.08744e+06	5.64	375.123	C16 H23 O10	LOGANATE
(iZi)-propanethial S-oxide	433120	1	202828	265867	187576	453262	785662	189225	663915	122975	1	1	6.68333	359.136	C16 H23 O9	CPD-9981
(+)-heliannuol F	119629	264184	1	161888	1	677911	1	1	1	1	144642	102160	3.55	310.167	C16 H24 N O5	O-SINAPOYLCHOLINE
gamma;-linolenoyl-CoA	1	1	1	1	247946	100519	1	1	1	1	1	1	21.89	562.068	C16 H24 N2 O16 P2	DTDP-D-GLUCOSE
L-isoleucine	1.3528e+06	1.85815e+06	205749	580978	881071	1	543085	694170	764506	480849	2.18958e+06	929929	3.42	308.173	C16 H24 N2 O4	BESTATIN
7-hydroxy-2-oxindole-3-acetate	471695	496375	1	482082	1	1	348861	1	140529	110946	238572	272000	4.75	280.16	C16 H24 O4	CPD-13495
geranial	139816	226443	87580.3	202239	392182	258478	1	900170	1	1	1.34128e+06	112757	14.7389	344.142	C16 H24 O8	CPD-82
piericidin A	194017	265762	115552	235696	460798	693361	454934	1	1.17374e+06	1	1	125616	5.79	527.075	C16 H25 N4 O10 P2 S	SUCCINATE-SEMIALDEHYDE-THIAMINE-PPI
5-hydroxy-L-tryptophan	1890300	1767876	346520	1.24872e+06	1	8256947	838550	920059	1.33786e+06	1	302787	359529	4.75	383.182	C16 H25 N5 O6	CPD-4615
3-dehydro-6-deoxoteasterone	1	1	1	1	580423	169770	1	1	1	1	1	1	18.01	250.195	C16 H26 O2	CPD-12586
4α;,14α;-dimethyl-9β;,19-cyclo-5α;-cholest-24-en-3β;-ol	1.08935e+06	1.15622e+06	1	936881	1.05286e+06	3.65523e+06	355736	488927	759838	1	663338	318634	3.49	409.157	C16 H27 N O11	CPD-14594
norbelladine	2102145	1807354	865312	1.91394e+06	2.88107e+06	1.32985e+06	1.955e+06	884559	4.04412e+06	307461	1.18185e+06	1.2647e+06	7.93	451.131	C16 H27 N4 O7 S2	CPD-12393
(R)-3-(4-hydroxyphenyl)lactate	1	171187	1	178438	257548	1.13776e+06	206550	1	1	1	1	1	5.792	316.193	C16 H28 O6	CPD-18262
2-S-cysteinyldopa	1	1	1	1	217934	80519	1	1	1	1	1	1	18.51	253.218	C16 H29 O2	CPD-9245
1D-imyoi-inositol 4-monophosphate	258702	383236	101186	241252	2.32034e+06	752379	149543	135258	140485	107201	164713	1	17.69	269.213	C16 H29 O3	CPD-10512
2-[(6'-methylsulfanyl)hexyl]malate	101296	1	1	1	153870	261327	101896	1	613646	1	1	1	7.22	492.104	C16 H30 N O10 S3	CPDQT-299
chlorophyllide iai	229034	493310	222024	348909	1.82608e+06	558024	217082	247968	233290	235998	253263	189107	18.7667	238.236	C16 H30 O	CPD-292
(-)-curcuquinone	104088	126041	152323	197002	332801	1.32857e+06	1	1	1	1	95452.9	1	1.83	397.162	C16 H31 N O6 S2	CPDQT-419
5α;-cholesta-7,24-dien-3-one	95966.7	1	1	1	416915	1	1	1	82373.9	1	1	1	18.52	271.229	C16 H31 O3	16-HYDROXYPALMITATE
baruol	241664	344197	115574	223122	1.90675e+06	752170	149543	86342.9	115629	103653	84190.7	1	5.80636	287.222	C16 H31 O4	9--OR-1016-DIHYDROXYPALMITATE
esculin	1	1	1	1	821078	155099	1	1	1	1	1	1	24.4	316.237	C16 H32 N2 O4	CPD0-1153
pelargonidin	1	1	1	1	310590	87740.1	1	1	1	1	1	1	21.58	240.244	C16 H32 O	PALMITALDEHYDE
4-hydroxyzeaxanthin	1	1	1	1	1	149251	1	1	1	1	1	1	21.79	320.223	C16 H32 O6	CPD-13471
adenylo-succinate	1	1	1	1	353922	87740.1	1	1	1	1	1	1	21.57	258.254	C16 H34 O2	CPD-17642
2-hydroxymalonate	378958	369600	256917	416224	3.60374e+06	1	495598	162585	1	148394	200446	239228	8.72	329.071	C17 H13 O7	CPD-9615
7-hydroxy-2-oxindole-3-acetate glucoside	76430.8	129011	1	1	1	332134	1	1	1	1	98384.1	1	1.83	246.122	C17 H14 N2	CPD-17667
itransi-caffeate	743707	1089587	315495	1092423	1	4.01664e+06	1.34972e+06	412686	489359	138640	318339	380708	4.68	282.095	C17 H14 O4	CPD-15485
methyl benzoate	2.49932e+06	1	1.58497e+06	2.78095e+06	1	1	3431148	1	4.08565e+06	1.36126e+06	1	1.71134e+06	7.95	298.076	C17 H14 O5	CPD-15631
iall-transi-nonaprenyl diphosphate	95333.5	230054	1	102201	120809	719627	98694	1	391812	294577	81054.6	74866.6	4.405	314.083	C17 H14 O6	CPD-15632
isatin	796953	158963	294688	678842	1.53177e+06	630929	1.17699e+06	329408	3.55677e+06	381783	489434	503956	7.75	330.078	C17 H14 O7	CPD-14947
(2Z)-2-aminobut-2-enoate	615864	1.02674e+06	256917	1.10643e+06	3.23156e+06	300101	193683	162585	1.01202e+06	148394	269607	317729	7.82333	346.074	C17 H14 O8	CPD-10527
piperine	1.75585e+06	2483746	596802	1	1.83607e+06	3.96709e+06	1	1.54108e+06	1.23044e+06	1	2.12459e+06	1.39543e+06	3.69	343.096	C17 H15 N2 O6	CPD-8854
melilotate	318108	550904	134307	349519	1	1.354e+06	1	82716.7	1373379	111733	470211	328018	4.344	344.1	C17 H16 N2 O6	CPD-8659
myxothiazol	2.38055e+06	1.91374e+06	1	4.15076e+06	6762822	22303162	102911	484083	1.11233e+06	240603	199836	174750	1.38	252.117	C17 H16 O2	CPD-17604
desmethylxanthohumol	191504	91536.3	311563	431270	700380	2.51719e+06	327504	1	334232	1	107720	126949	4.518	267.127	C17 H17 N O2	CPD-8941
11-hydroxyvittatine	1.938e+06	2.2535e+06	2.39686e+06	766430	582433	289713	974384	1.02516e+06	1.39098e+06	1.40664e+06	2062721	1.15963e+06	22.3883	612.955	C17 H18 Br N3 O13 P2	CPD0-1326
pyrithiamine	1	1	1	1	1	1	95310.3	1	1	1	1	1	7.22	351.06	C17 H18 Cl N O3 S	CPD-6301
D,L-cyclohexanephosphinothricin	3.24959e+06	2.70524e+06	3.27668e+06	4959144	360328	336452	152183	700780	1.44607e+06	229453	402365	379797	3.125	236.151	C17 H18 N	S-781314-TETRAHYDROPROTOBERBERINE
iall-transi-lycopene	149000	77759.7	1	177926	462783	1	1.28274e+06	1	263431	1	107720	126949	8.235	284.127	C17 H18 N O3	MORPHINONE
8'-(3,4-dihydroxy-5-alkenyl)phenyl-3-[9'E,11'E,13'Z-pentadecatrienyl]catechol	218201	313114	1	261715	163451	889338	516169	1	1.6661e+06	1	1	1	5.79	453.092	C17 H18 N4 O9 P	FMN
zerumbone	6.38399e+06	9617934	3.53892e+06	5.07165e+06	7873211	1	2.82736e+06	3303497	1	3.69999e+06	3.95345e+06	2.63961e+06	1.4	398.088	C17 H18 O11	O-SINAPOYLGLUCAROLACTONE
2-(glutathion-S-yl)-2-carboxypropane	585645	955316	308617	745003	1.63352e+06	2.04819e+06	1.01385e+06	288695	1	201989	293950	389297	5.64	414.083	C17 H18 O12	O-SINAPOYLGLUCARATE
allosamidin	4829606	5.56596e+06	3.27987e+06	5713530	9643988	34942468	462949	1.17412e+06	2.14435e+06	1.41838e+06	3.80807e+06	1	1.84	286.119	C17 H18 O4	CPD-9367
4-prenylphlormethylbutanophenone	149000	77759.7	1	177926	493967	354243	1.44604e+06	1	285149	1	107720	126949	8.26667	285.135	C17 H19 N O3	N-EE-PIPEROYL-PIPERIDINE
5-methyluridine	119506	208818	1	195303	1	1	1	1	1	1	1	1	3.94	301.124	C17 H19 N O4	CPD-19429
glutinol	1	7.56625e+06	3873412	7.16506e+06	17143046	1	10513996	1	31136434	2.95116e+06	4.49435e+06	4.08744e+06	5.64	375.123	C17 H19 N4 O6	RIBOFLAVIN
(S)-canadine	315381	1	1	298069	1.98858e+06	711435	1	137352	500209	418778	1.43722e+06	1	11.5363	286.145	C17 H20 N O3	R-COCLAURINE
4-hydroxy-4-methyl-L-glutamate	471695	496375	175486	476675	668275	1.39343e+06	1.28237e+06	193363	265258	110946	238572	272000	5.25	302.142	C17 H20 N O4	6-O-METHYLNORLAUDANOSOLINE
#N/A	1	1	1	1	1	1	1	1	1	1	327160	582931	4.39	256.147	C17 H20 O2	CPD-7207
3,6-dihydronicotinate	1	174886	350887	370292	2.06621e+06	1	2.31381e+06	136550	184228	1	88133.4	1	13.9275	287.158	C17 H21 N O3	CPD-19450
naringin	517884	543205	175486	522745	758198	1.58427e+06	1.44567e+06	1	285149	110946	243871	277619	5.29545	303.149	C17 H21 N O4	SCOPOLAMINE
(4Z,7Z,10Z,13Z,16Z,19Z)-docosahexaenoate	391234	543158	248684	533855	960009	1.55392e+06	1.06498e+06	252611	3.47152e+06	187398	219264	266637	6.06	477.055	C17 H21 N2 O10 S2	1-METHOXY-3-INDOLYLMETHYL-GLUCOSINOLATE
9,10-12,13-diepoxyoctadecanoate	264730	375048	165396	354615	722607	1	632658	171428	1	1	144401	180235	6.05	456.102	C17 H21 N4 O9 P	FMNH2
peonidin	98686.4	89777.3	1	1	1	414080	1	1	125681	1	1	1	1.34	273.148	C17 H21 O3	CPD-9318
(-)-itransi-carveol	1	1	1	1	154315	556386	315598	1	1.10091e+06	1	1	1	10.0825	480.057	C17 H22 N O11 S2	3-BENZOYLOXYPROPYL-GLUCOSINOLATE
4-coumaroyl-3-hydroxyagmatine	253056	352846	1	1	1	1	1	129099	142121	1	1	1	1.35	304.158	C17 H22 N O4	CPD-9776
β;-chaconine	228562	288003	92950.9	1	126200	1838050	127825	82007.3	1	1	119369	1	7.6	386.115	C17 H22 O10	1-O-SINAPOYL-BETA-D-GLUCOSE
1-16:0-2-18:3-digalactosyldiacylglycerol	162832	125295	1	149482	250945	164466	264216	160984	1	1	80167.7	74935.9	7.69889	370.132	C17 H22 O9	CPD-79
selenodiglutathione	361436	483529	161068	378560	587158	863119	485830	133456	936041	214902	352817	318627	5.93	306.172	C17 H24 N O4	CPD-2202
glucoiberin	1	1	1	1	358685	195915	1	1	1	1	1	1	21.83	541.109	C17 H24 N3 O15 P	CMP-KDO
(E)-1-(L-cysteinylglycin-S-yl)-N-hydroxy-omega;-(methylsulfanyl)butan-1-imine	1.83058e+06	1	830221	149482	250945	117175	2118331	809648	7.63347e+06	580000	826667	857438	7.63909	388.129	C17 H24 O10	SECOLOGANIN-CPD
gypsogenate	411810	833473	209500	476507	470892	127429	880678	556265	4.0074e+06	349472	253423	273359	8.18	372.151	C17 H24 O9	CPD-63
1,2-dioctanoyl-1-amino-2,3-propanediol	1	1	1	1	102855	115870	1	1	1	1	1	1	5.64	605.08	C17 H25 N3 O17 P2	UDP-N-ACETYL-D-GLUCOSAMINE
4α;-hydroxymethyl,4β;,14α;-dimethyl-9β;,19-cyclo-5α;-ergost-24(24sup1sup)-en-3β;-ol	1.44037e+06	1.98514e+06	1	687935	1	1	1	1	1	1	1	1	3.41	308.181	C17 H26 N O4	CPD-11233
2-sinapoyloxy-3-butenylglucosinolate	888639	858365	1	866733	470892	127095	1.13176e+06	556265	4.12433e+06	349472	472284	405507	9.16091	390.162	C17 H26 O10	LOGANIN
O-acetyl-L-serine	1	463927	1	1	1	1.38016e+06	1	1	1	1	1	1	1.35	374.166	C17 H26 O9	7-DEOXYLOGANIN
neolinustatin	1.80651e+06	1.67236e+06	334752	1151329	1007404	8682171	961908	880606	1.30203e+06	1	285541	346843	4.81	423.175	C17 H29 N O11	CPD-14596
1-deoxy-2,3-hexodiulose-6-phosphate	1	126916	1	1	301324	119726	1	1	1	1	1	1	15.3	465.148	C17 H29 N4 O7 S2	CPD-12396
dopaxanthin quinone	231794	140257	1	130555	276336	635840	190692	1	1076127	107436	148386	114802	7.58	385.07	C18 H13 N2 O8	CPD-8672
3,4-dehydroproline	237181	137046	1	111965	263869	624549	197344	1	1.0418e+06	136624	148386	109217	6.812	386.077	C18 H14 N2 O8	CPD-8653
30-oxolanosterol	312102	336284	137874	310341	1	1	539884	129652	1	1	127783	210617	7.96	342.066	C18 H14 O7	CPD-7411
DIBOA-β;-D-glucoside	1	142629	1	1	177916	312661	275624	1	804456	1	1	1	7.002	371.091	C18 H15 N2 O7	CPD-8670
3,7-dimethylquercetagetin	163567	1	1	1	164637	573936	114508	1	953363	1	1	1	7.58	387.085	C18 H15 N2 O8	CPD-8671
3-fluorobenzaldehyde	1	1	1	1	115834	215444	1	1	1	1	1	1	8.59	327.085	C18 H15 O6	CPD-6976
3',4',5'-O-trimethyltricetin	1.91363e+06	2.17282e+06	137874	1.15203e+06	1	6.60882e+06	553149	129652	677965	563397	2.58512e+06	540453	3.57182	343.089	C18 H15 O7	CPD-12573
α;-D-galacturonate	269204	383209	1	872274	1	1	1	257091	692134	317511	905521	610699	3.98	359.071	C18 H15 O8	CPD-6981
N-(4-hydroxybenzoyl)-L-glutamate	1	1	1	1	199056	1	1	1	1	1	1	1	22.19	511.995	C18 H16 N4 O6 S4	CPD-12796
isovitexin-7-O-glucosyl-2''O-rhamnoside	4141244	7896842	262045	102418	2.1363e+06	858273	90970.1	192996	683597	1	1	335302	12.62	296.113	C18 H16 O4	CPD-17610
L-methionine	1	325096	1	291991	515561	1.57525e+06	1	1	1	1	254453	1	1.83	328.1	C18 H16 O6	CPD-15477
3-dimethylsulfoniopropionaldehyde	278317	383387	1	175743	1	1.32473e+06	1	1	1	94242.1	470211	1	1.95	344.097	C18 H16 O7	CPD-9622
2-chloro-2'-deoxyadenosine	1	561742	1	1	313829	482923	306153	176928	550112	95391.6	1	1	3.20857	360.088	C18 H16 O8	345-TRIHYDROXY-367-TRIMETHOXYFLAVO
14-demethyllanosterol	1.19951e+06	1.40901e+06	708507	1310356	3.05749e+06	3.42081e+06	1.87566e+06	651634	5495766	502856	748338	785933	5.64	358.115	C18 H18 N2 O6	CPD-8757
pelargonidin 5-O-β;-iDi-glucoside 3-O-β;-iDi-sambubioside	184253	215707	1	168231	213995	941378	183991	1	101699	1	1	1	5.09	313.13	C18 H19 N O4	CPD-440
ergosterol	286151	5.61682e+06	713038	135574	439631	7191754	340524	86775.8	149593	782675	133025	2.842e+06	5.68	298.141	C18 H20 N O3	CPD-7712
abieta-7,13-dien-18,18-diol	100923	85741.9	5576265	103879	775524	244805	229060	6.32979e+06	49800604	3.7739e+06	89235.8	6.66732e+06	9.88917	387.144	C18 H21 N5 O5	CPD-4607
phenylglyoxal	1	1	1	1	121735	1	1	1	1	1	1	1	20.84	492.059	C18 H22 N O11 S2	CPD-12421
iall-transi neurosporene	1.78675e+06	6274036	1.08258e+06	2.77674e+06	2103516	5.32217e+06	777622	1.06082e+06	570968	3103346	5.98422e+06	1.97165e+06	1.76	300.16	C18 H22 N O3	S-N-METHYLCOCLAURINE
maritinamine	294510	379168	141690	133617	434216	96374.6	1	86201.4	144963	1	133025	2.842e+06	8.3	316.156	C18 H22 N O4	CPD-15799
1-18:1-2-16:0-digalactosyldiacylglycerol	1	244222	433702	142327	315384	165977	1	436907	669115	329870	1	1	6.83	270.168	C18 H22 O2	ESTRONE
(2E)-2-ethylidene-4-hydroxy-5-methyl-3(2H)-furanone	318387	676196	302502	347696	3.42257e+06	1	431323	194856	1	167804	119980	127433	20.35	302.149	C18 H22 O4	CPD-7661
(E)-omega;-(methylsulfanyl)octyl-thiohydroximate	1.37026e+06	1.98061e+06	204822	575515	878798	1.94686e+06	583124	767100	846170	486222	2.32226e+06	998458	3.42	365.147	C18 H23 N O7	CPD-12621
3-nitrobenzaldehyde	120571	154614	237555	131682	372933	599475	244781	1	922923	114203	141388	1	6.119	439.13	C18 H23 N4 O7 S	CPD-12384
myristate	1	1	1	1	199789	113794	1	1	1	1	1	1	22.03	494.072	C18 H24 N O11 S2	CPD-12420
kaempferol-3-O-β;-gentiobioside-7-O-α;-L-rhamnoside	195625	193449	1	175572	326145	740144	251853	81321.2	333256	1	116763	89853.1	8.14	463.131	C18 H25 N O13	CPD-13199
Triton X-100	286459	357400	251773	671188	1	3.19702e+06	1	1	1	168055	1	86704.4	2.86	351.167	C18 H25 N O6	CPD-19812
1-oleoyl-2-(3E)-hexadecenoyl-phosphatidylglycerol	260262	93545.4	193242	390794	359093	125899	185899	131196	1	134797	241448	236771	20.2291	336.171	C18 H26 N O5	CPD-19811
3-(carbamoylamino)-2-methylpropanoate	2513119	6.2561e+06	1.55111e+06	2534427	16026491	6.27483e+06	2.28033e+06	1118633	1.94446e+06	1.02792e+06	1.43673e+06	1.01231e+06	15.31	402.153	C18 H26 O10	CPD-14739
quercetin 3-O-β;-iDi-glucosylgalactoside	146871	319489	1	142603	372126	104803	427237	233278	116818	1	1	1	8.8825	305.197	C18 H27 N O3	CAPSAICIN
caffealdehyde	482855	383108	79107.4	225604	1	1	1	290418	366874	1	85125.7	85231.8	18.53	275.205	C18 H27 O2	CPD-12652
cannabidiolate	1	1	1	1	449009	189467	1	1	1	1	1	1	17.71	291.199	C18 H27 O3	CPD-8682
isowighteone	1	856362	1	1	2.26947e+06	874505	1	1	1	1	1	1	15.2	323.188	C18 H27 O5	CPD-17645
protopanaxatriol	1.09503e+06	366896	91985.5	1.02995e+06	1	1	5.5297e+06	488927	21821074	1	662649	318634	3.52	387.176	C18 H27 O9	CPD-19813
genistin 7-gentiobioside	237057	430069	190891	401584	349460	179014	188482	148164	233696	135809	268455	264688	21.79	322.194	C18 H28 N O4	CPD-11259
mugineate	1	1	1	91774.1	1	435634	1	1	1	1	1	1	1.35	338.205	C18 H28 N O5	CPD-13420
2-O-(β;-iDi-glucosyl)-2-hydroxycinnamate	144458	156867	1	1	1	261854	1	1	1	1	1	1	17.77	277.221	C18 H29 O2	LINOLENIC_ACID
urate	382440	354051	165099	438458	2945403	1675577	214711	166648	718901	1	189703	185361	18.1009	293.216	C18 H29 O3	CPD-13089
D-phenylhydantoin	266207	468508	143112	308828	2.84624e+06	1.17699e+06	184681	114761	197909	119264	128225	86452.1	20.99	309.209	C18 H29 O4	CPD-8678
demecolcine	1	79379.7	1	1	822036	142854	1	1	1	1	1	1	17.36	262.229	C18 H30 O	CPD-12898
1-(methylsulfanyl)-8-iacii-nitrooctane	497868	451542	80526.1	301855	946440	469306	310779	354017	416529	1	84425	121681	18.2109	310.219	C18 H30 O4	CPDQT-458
kaempferol 7-O-β;-D-glucoside-3-O-α;-L-rhamnoside	417591	697298	230988	621954	4643092	451338	235034	263860	253114	237667	268542	200413	18.8367	279.236	C18 H31 O2	CPD-8203
3-(O-β;-glucosyl)-(2-oxindol-3-yl)acetyl-L-aspartate	144458	156867	1	1	537044	267248	1	1	1	1	1	1	17.77	295.231	C18 H31 O3	CPD-13636
guanosine tetraphosphate	302868	279743	94632.1	212427	1.62395e+06	872748	172426	131972	352026	1	84589.2	95854.1	18.1009	311.226	C18 H31 O4	CPD-13093
coniferin	1.18816e+06	580258	1.88623e+06	1.09999e+06	2848478	965353	556692	397258	642895	808954	748913	719094	20.845	296.237	C18 H32 O3	CPDQT-98
neral	177733	239629	1	205601	1	1	1	191118	1	113205	149380	141377	23.51	427.245	C18 H33 N7 O3 S	CPD0-1375
(4S)-2,3-dehydroleucopelargonidin	100031	1	1	1	128238	1	1	1	1	1	188110	1	2.13	281.248	C18 H33 O2	OLEATE-CPD
2,2'-azino-bis-(3-ethylbenzothiazoline-6-sulfonate)	1.35799e+06	649773	2145579	348567	3297783	1.08619e+06	211427	110041	308219	923455	356313	338654	20.37	297.245	C18 H33 O3	18-HYDROXYOLEATE
6-hydroxy-allocryptopine	517607	580603	1	354179	2.3939e+06	820834	287046	227950	232005	179599	266769	100265	17.62	313.24	C18 H33 O4	910-EPOXY-18-HYDROXYSTEARATE
ergosta-8,25(27)-dienol	130111	96449.8	1	123933	1	162941	76097.6	1	1	1	1	1	16.04	329.228	C18 H33 O5	CPD-13087
1,2-dioctanoyl-3-methyl-1,2,3-butanetriol	453466	507811	177701	323434	2.1332e+06	709723	260165	216224	218994	172385	226892	100265	17.62	330.243	C18 H34 O5	CPD0-1815
(-)-matairesinol	1.35799e+06	649692	2.15005e+06	348567	3361357	1.05125e+06	211427	110041	141007	923455	98084.9	1	19.89	315.255	C18 H35 O4	CPD-10515
dalcochNn	517607	580603	1	1	2.43429e+06	815095	287046	227950	232005	179599	266769	100265	17.62	331.251	C18 H35 O5	91018-TRIHYDROXYSTEARATE
(2E,6E)-farnesyl diphosphate	515640	343669	726554	240867	2245467	357339	146204	350486	252938	283774	481734	162843	16.2917	298.277	C18 H36 N O2	CPD-8427
3-hydroxylubimin	195509	125558	92054.1	221143	1.31315e+06	436791	82911.1	1	118158	105780	100344	1	23.2	284.275	C18 H36 O2	CPD-17644
(2S)-hesperetin	1	104414	100521	1	1	1	1	1	181556	1	1	1	15.67	300.273	C18 H36 O3	CPD0-1811
5,6-epoxy-3-hydroxy-12'-apo-β;-caroten-12'-al	941089	977941	403494	713519	3.61477e+06	2471687	603115	381403	923024	154163	235578	194415	21.27	378.243	C18 H37 N O5 P	CPD3DJ-11366
16α;, 17-epoxy gibberellin Asub12sub	515640	343669	1	240867	2395227	1	141692	350486	252938	283774	481734	162843	15.5	316.287	C18 H38 N O3	CPD-10693
gibberellin Asub19sub	769722	179768	498461	119101	1	1	106117	187039	222390	419341	1	1	16.2987	286.279	C18 H38 O2	CPD-17643
(+)-dihydrokaempferol	401766	238509	80955.1	162838	1.36561e+06	213522	104591	319916	211539	84685.2	455275	134514	18.595	380.259	C18 H39 N O5 P	CPD-649
(E)-1-(L-cysteinylglycin-S-yl)-N-hydroxy-omega;-(methylsulfanyl)nonan-1-imine	1.81643e+06	518997	2.03738e+06	404347	2.80863e+06	1.04173e+06	296899	910408	1664682	1.209e+06	110609	312260	20.7375	302.308	C18 H40 N O2	CPD-13613
palustric acid	340127	384743	1	224537	1.48593e+06	1	196912	165514	154065	129302	193673	1	17.6	318.303	C18 H40 N O3	PHYTOSPINGOSINE
5-methyltetrahydropteroyl tri-L-glutamate	120339	148866	119635	1	1.42447e+06	521354	1	1	91613.1	1	1	1	23.31	358.371	C18 H44 N7	GUAZATINE
anthranil	1	1	1	175354	276238	1	1	1	1	1	1	1	3.3	271.075	C19 H11 O2	CPD-12201
Mg-protoporphyrin	1	254931	1	1	1	1	85687.8	95042	1	1	1	1	1.28	288.072	C19 H12 O3	CPD-12203
ipi-nitrophenyl-β;-D-xylopyranoside	1	1	1	1	105139	254119	1	1	182031	1	1	1	7.55	336.067	C19 H12 O6	DICOUMAROL
(2E)-oct-2-enoyl-CoA	3107273	815410	3.24665e+06	4.88514e+06	1	7982285	282297	629096	1.38182e+06	206418	844404	110551	1.72364	292.118	C19 H16 O3	CPD-12204
allolactose	6.02215e+06	3.08891e+06	2460555	1376066	6.98593e+06	51203344	1	590434	1.01092e+06	1	6.94436e+06	2.84869e+06	3.753	308.096	C19 H16 O4	CPD-12188
D-tryptophan	119647	299817	1	1	204143	1	1	1	1	1	107834	1	1.92	323.11	C19 H17 N O4	S-STYLOPINE
shisonin	944349	1	1.48798e+06	3.04e+06	4560732	1	1	401148	732383	1	1	1	3.41	321.123	C19 H17 N2 O3	CPD-9582
(indol-3-yl)acetyl-L-tyrosine	1	1	1	1	1	1	1	1	1	1	143990	3.3635e+06	18.08	337.11	C19 H17 N2 O4	CPD-9584
4-methoxy-3-indolylmethylamine	284121	445316	237555	371420	1	1	389153	276003	1	114203	141388	225808	6.91	439.115	C19 H17 N7 O6	CPD-12826
4-(cytidine 5'-diphospho)-2-C-methyl-D-erythritol	120807	1.19251e+06	157321	534682	1.11302e+06	2.85538e+06	93095.2	147402	1	560827	1.05388e+06	334232	1.76	306.142	C19 H18 N2 O2	CPD-8937
malonylgenistin	354486	8.13948e+06	128856	298475	517141	902367	1.33678e+06	1.47079e+06	1.14151e+06	195873	337126	321971	4.89	322.131	C19 H18 N2 O3	CPD-8936
macarpine	22530366	23681100	18480192	42801732	58375448	159486816	3.27906e+06	10499036	16246274	2.34663e+06	2.22023e+06	1.54363e+06	3.42	338.127	C19 H18 N2 O4	CPD-8934
(13S,14R)-13-O-acetyl-1,8-dihydroxy-N-methylcanadine	157165	337987	1	258244	1	1.14796e+06	290314	166691	1	1	240146	140145	3.755	278.134	C19 H18 O2	CPD-12205
NAD stem group	504936	443060	440606	722079	1	3.92466e+06	1	1	1	1	182112	1	1.85	294.129	C19 H18 O3	CPD-12202
isorhamnetin 3-O-(3"-O-ipi-coumaroyl, 6"-O-feruloyl)-glucoside	1.20612e+06	1.43513e+06	708351	1.58464e+06	3153367	1	1.92855e+06	651553	1	503378	749239	785168	5.64	358.114	C19 H18 O7	CPD-15474
2'-hydroxy 3,7,3',4'-tetramethylquercetin	156472	246793	897108	1.83004e+06	2.90396e+06	1	3.207e+06	1.1731e+06	1	682672	932905	1.27981e+06	5.822	374.109	C19 H18 O8	CPD-14854
ialdehydoi-D-galacturonate	3.10742e+06	3176252	661472	3.41302e+06	235944	1	3.17951e+06	1153249	1.05051e+06	1.04441e+06	1.87798e+06	1.55585e+06	8.44727	390.103	C19 H18 O9	CPD-14861
3,7,3'-trimethylmyricetin	926511	1.30021e+06	512011	988023	1.92347e+06	3.25315e+06	1.92715e+06	529308	5.29676e+06	297982	346276	794899	5.78	423.101	C19 H19 O11	CPD-13688
nicotinate	479466	567740	4507654	539714	1.42769e+06	1	880000	5.27218e+06	43994532	197120	4596163	312867	5.64	391.097	C19 H19 O9	CPD-13687
allylsulfenate	512009	642629	173744	485270	697973	2889448	1	146999	298054	1	603276	279108	3.29	336.159	C19 H20 N4 O2	CPD0-1591
ellipticine	1	9772680	5450877	1	1	1	1	8914248	1	1	5245632	10156894	11.47	328.13	C19 H20 O5	CPD-498
apigenNdin	689363	1.25807e+06	345861	1	1.00481e+06	3.03478e+06	1	1	395123	482068	1	315138	1.4	344.123	C19 H20 O6	CPD-632
L-threonine 3-O-phosphate	1	442146	1	1	1.06776e+06	1	725886	1	2.35345e+06	1	1	1	5.65	360.116	C19 H20 O7	CPD-229
10',6-diapocarotene-10',6-dial	337511	504073	240598	440990	346042	230036	1	1	191990	146859	170638	109124	3.216	327.151	C19 H21 N O4	CPD-19604
1,16-hexadecane-diol	396325	133424	128563	177483	435085	1.4286e+06	390389	573455	1.21583e+06	1	332593	1	4.286	343.142	C19 H21 N O5	CPD-8942
7,8-dihydropteroate	3.12195e+06	7.77692e+06	1.92608e+06	3157948	1	7773556	2.82757e+06	1.38194e+06	2.40769e+06	1268688	1780497	1.25181e+06	15.31	443.153	C19 H21 N7 O6	THF
vindoline	153546	179416	83223	195942	417595	1	1	1.33543e+06	1	137551	1.23882e+06	1.56384e+06	14.5778	329.142	C19 H21 O5	CPD-15217
thymidine	681620	1.56293e+06	386289	899791	1.33591e+06	2.03525e+06	1.35817e+06	1	586532	445340	1	487477	3.96	345.132	C19 H21 O6	GIBBERELLIN
gibberellin Asub36sub	143431	448145	200704	445256	244914	538480	747880	232282	2358298	117580	174952	278218	6.6825	393.121	C19 H21 O9	CPD-11558
2-hydroxypurine	1	1	5450877	1	1	18103542	1	9449941	1	1	9168757	10124713	11.41	312.156	C19 H22 N O3	CPD-7710
(4S)-2,3-dehydro-leucocyanidin	137209	75590.7	146750	90742.6	1	228833	1	1	198138	1	1	1	4.38333	328.154	C19 H22 N O4	12-DEHYDRORETICULINIUM
quercetin 3, 4', 7-trisulfate	131080	284950	1	167912	1	657295	1	1	1	1	144642	102160	3.55	310.168	C19 H22 N2 O2	CPD-4243
brassinolide-23-O-glucoside	6.42982e+06	623585	1	709459	511812	1.10324e+06	251792	1	29646008	2.17283e+06	2.85504e+06	2.92026e+06	7.69	410.114	C19 H22 O10	CPD-11557
ATP	911617	2533008	1.38515e+06	2.73982e+06	4.1446e+06	5.45265e+06	279922	401008	726019	1.44816e+06	1	1.08726e+06	2.47818	282.159	C19 H22 O2	CPD-13373
3-oxo-2-(cis-2'-pentenyl)-cyclopentane-1-(3R-hydroxyhexanoyl)-CoA	362464	528059	342473	1	261020	147964	460074	320233	1.3469e+06	124870	152502	264605	7.45909	435.144	C19 H23 N4 O6 S	CPDQT-425
(+)-marmesin	1	328490	77932	352989	1	2.14075e+06	1	72070.6	247311	1	585048	198337	1.83	315.16	C19 H23 O4	CPD1F-134
10-deacetylbaccatin III	1	243855	1	133868	337296	1	264529	160984	1	1	1	1	4.09	331.153	C19 H23 O5	CPD-12354
bixin aldehyde	1	1	1	1	244017	518551	1	1	1	1	1	1	5.63	347.149	C19 H23 O6	CPD-236
5-[[4-methoxy-3-(phenylmethoxy)phenyl]methyl]-2,4-pyrimidinediamine	198114	1	117707	182315	1.36484e+06	1	1	1	2.48485e+06	119322	1	1	19.16	363.147	C19 H23 O7	CPD-204
Nsup2sup-hydroxyguanosine 5'-monophosphate	1	1	1	1	219941	102140	1	1	1	1	1	1	11.09	330.171	C19 H24 N O4	R-RETICULINE
N-nitro-L-argNne	6081297	2.6366e+06	1.57227e+06	2.95966e+06	5744353	1	2.82518e+06	1.28282e+06	2.43161e+06	1.29192e+06	1.72589e+06	4.34595e+06	8.71	427.149	C19 H25 N O10	R-VICIANIN
1-O,6-O-digalloyl-β;-D-glucose	171818	403416	317483	695224	442458	1.9905e+06	1	291768	3.19431e+06	205573	309677	338489	5.94273	349.166	C19 H25 O6	CPD-12362
canthaxanthin	774318	836266	321488	680207	1.09857e+06	2.65213e+06	1123441	460605	4.32738e+06	175810	378024	472272	5.77	365.161	C19 H25 O7	CPD-12355
oleanolate 3 β;-D-glucuronoside	1	114863	1	109903	107484	441024	1	1	1	1	101755	1	2.528	286.191	C19 H26 O2	ANDROST4ENE
1-[18-hydroxyoeoyl]-2-[18-hydroxy-linoleoyl]-isni-glycerol	260262	428815	193242	396184	1	1	185899	131196	195886	134797	241448	236771	21.8	302.187	C19 H26 O3	CPD-14649
N-acetyl-β;-D-glucosaminyl group	1	137022	141084	347492	796808	1632966	1	1	1	1	1	1	7.086	318.18	C19 H26 O4	UBIQUINONE-2
sucrose	1	408537	193575	382556	1	781168	180375	148638	231460	124841	278660	263196	21.8	318.214	C19 H28 N O3	CPD-14815
dihydroisopteroate	1604935	1.82053e+06	786658	1518716	1	5.34006e+06	2.56716e+06	970174	8087869	472549	824999	1.0321e+06	5.77	416.173	C19 H28 O10	CPD-14735
dalbergOdin	260262	428815	193242	396184	2.75989e+06	880708	185899	131196	196317	134797	241448	236771	21.8	320.197	C19 H28 O4	CPD-16665
(6S)-hydroxyhyoscyamine	121389	156486	1	165862	226442	1	212661	1	1	1	1	1	5.11	551.133	C19 H29 N5 O10 S2	CPD-13498
10β;-hydroxytaxa-4(20),11-dien-5α;-yl acetate	77866.1	1	1	1	957037	197174	1	1	82671.6	1	1	1	20.61	322.219	C19 H30 O4	CPD-7248
aureusidin 6-O-glucoside	3.73762e+06	5590929	1.91703e+06	3307790	4.96337e+06	13015597	1.81161e+06	2055948	2209609	1.60953e+06	1.33935e+06	1.2639e+06	1.33	493.173	C19 H33 N4 O7 S2	CPD-12402
isorhamnetin 3-O-(3",6"-O-di-ipi-coumaroyl)-glucoside	205317	271389	113188	248899	2.50111e+06	764817	1	1	130252	1	118056	1	24.4	293.251	C19 H33 O2	STERCULATE
2-dehydropantoate	1	551148	1	1	635610	2.0895e+06	1	1	1	308271	1	200981	1.09	357.255	C19 H35 N O5	CPD0-1807
7'-O-demethylcephaeline	121860	196483	1	103817	181634	1	220964	149586	1	1	1	1	3.83	295.264	C19 H35 O2	DIHYDROSTERCULIC-ACID
delphNdin-3-O-β;-D-glucoside	1	1	1	1	462834	100914	173778	1	1	1	1	1	21.58	343.275	C19 H37 N O4	CPD0-1808
(S)-norlaudanine	2.21198e+06	1	1	959917	3.28966e+06	685961	1	1	1	1	1	1	27.16	408.229	C19 H37 O7 P	1-PALMITOYLGLYCEROL-3-PHOSPHATE
2-[hydroperoxy-(4-glucosyl-hydroxyphenyl)methyl]-6-hydroxy-1-benzofuran-3-one	1	131836	1	83729.8	1	1	75098.6	1	94960.3	1	1	1	13.94	316.289	C19 H40 O3	CPD0-1810
L-leucine	501299	1	1	1	1.08733e+06	1	1	1	1	1	1	147498	19.74	284.336	C19 H42 N	CPD-13595
6-diazo-5-oxonorleucine	1	1	1	1	1	1	3.09565e+06	130486	1	1	1	1	31.28	123.993	C2 H5 O4 P	CPD-8978
(9Z,13S,15Z)-12,13-epoxyoctadeca-9,11,15-trienoate	1	1	1	1	17384258	4296844	1	1	1	1	1	616749	18.1	125.981	C2 H6 O2 S2	METHYLMETHANETHIOSULFONATE
R-vicianin	1	1	1	1	2582376	3.13923e+06	366727	1	1	1	1	1	4.89	103.967	C2 H6 Se	CPD-12005
S-ethyl-L-cysteine	4915606	1.38892e+06	223792	585772	13581127	32664078	1.68287e+06	1.056e+06	660665	3.95718e+06	630680	432917	3.29	308.115	C20 H12 N4	PORPHYRIN-RING
iepii-inositol	681230	12878434	7.42397e+06	200947	43983412	412249	229679	1	3.99093e+06	1	9216329	10190838	9.49	332.101	C20 H14 N O4	SANGUINARINE
3'-azido-3'-deoxythymidine	312102	341642	137874	310341	721365	1200970	1	129652	744804	1	127783	210617	7.96	286.099	C20 H14 O2	CPD-12209
dioxindole-3-acetyl-3-O-β-glucose	14996254	14827796	8735847	11406917	1	1	1	10297899	1	1	10371572	1	11.47	333.109	C20 H15 N O4	DIHYDROSANGUINARINE
dihydrozeatin-9-N-glucoside	183267	1	1	191658	229551	897358	148651	1	279543	1	1	1	7.07667	349.097	C20 H15 N O5	10-HYDROXYDIHYDROSANGUINARINE
dammarenediol II	195197	387711	82302.9	156507	266629	1	1488272	935100	1	127003	83053.1	159458	1.812	348.111	C20 H16 N2 O4	CPD-11776
wighteone	152224	86242	1	420957	508537	96374.6	118673	126063	153385	141365	143990	3.3635e+06	9.21091	337.099	C20 H17 O5	CPD-6644
solavetivone	290058	579682	77776.1	232278	428247	1.45642e+06	1	1	1	1	1	164982	1.26	353.106	C20 H17 O6	CPD-6645
alliin	1	145588	1	158229	1	999461	1	1	1	1	1	1	4.62	336.116	C20 H18 N O4	BERBERINE
dihydromacarpine	1	1	1	326740	525934	1	1	1	1.43008e+06	1	1	323323	4.67	322.13	C20 H18 O4	CPD-4884
soyasapogenol B	1.14223e+06	1130643	534464	187052	369193	1.02753e+06	167269	277118	1	175218	241216	1	2.486	338.107	C20 H18 O5	CPD-4406
quercetin 3-O-(3',6"-O-di-ipi-coumaroyl)-glucoside	403743	728434	133726	295710	434289	1459054	679385	201231	1	138257	133025	2.84093e+06	7.49818	354.112	C20 H18 O6	CPD-8922
quercetin 3-O-β;-iDi-glucosyl-(1-2)-β;-iDi-glucoside	410583	432957	1	480991	655569	1.92611e+06	606407	242390	1	149287	183710	304457	5.65	370.098	C20 H18 O7	CPD-14837
kaempferide	1	1	1	1.1443e+06	1	1	1	1	1	1	1	1	5.09	337.134	C20 H19 N O4	CPD-16870
FAD	297413	359602	1	352043	544671	1	1	161929	105150	1	1	111498	5.11	353.13	C20 H19 N O5	PROTOPINE
18-hydroxyoleate	352497	451469	1	1	256252	269478	94043.6	1	425574	1	1	1	5.99	369.123	C20 H19 N O6	6-HYDROXYPROTOPINE
β;-D-cellobiose	3.54888e+06	3.80457e+06	3.2985e+06	7.21254e+06	9789820	27934732	436244	1.48724e+06	2.56427e+06	309239	1	204070	3.42	339.13	C20 H19 O5	CPD-7120
episterone	253242	86516.2	1232928	424867	503194	96374.6	1.43678e+06	282887	2.46376e+06	248224	142786	3.36317e+06	11.0642	355.11	C20 H19 O6	CPD-9442
stearidonate	216393	487938	223065	89865.3	1	437117	1	1	1	138257	170296	292870	3.2175	338.137	C20 H20 N O4	CPD-7846
dehydroascorbate (bicyclic form)	155867	214121	297549	227953	1	2.73443e+06	1287833	397266	4.37878e+06	169801	296718	384133	5.75727	352.148	C20 H20 N2 O4	CPD-8935
hydroxymethyl-dCDP	240397	1	168312	319021	543903	1	554919	172204	1.45757e+06	117580	151441	1	6	416.111	C20 H20 N2 O8	DIPYRROMETHANE
7,8-diaminopelargonate	222317	83522.4	150395	266411	1	311425	108308	1	800630	1	1	1	7.23	454.15	C20 H20 N7 O6	5-10-METHENYL-THF
heptanoate	1.85054e+06	1	988943	831783	1	2.93738e+06	207658	918548	541006	1.09333e+06	965204	481457	14.694	452.167	C20 H20 N8 O5	CPD-6041
thiolactomycin	292976	347737	181876	316875	1	972707	1	194755	1.58867e+06	133097	165686	196722	5.8	484.08	C20 H20 O14	1-O6-O-DIGALLOYL-BETA-D-GLUCOSE
thalianol	279381	1	141988	1	499138	186746	1	1	1	195088	1	1	22.94	324.139	C20 H20 O4	CPD-4885
1-18:0-2-18:1-phosphatidylethanolamine	1.78564e+06	1.53969e+06	855656	1611087	1	3.85309e+06	2274729	989537	7.05811e+06	685453	923399	946718	7.23	340.131	C20 H20 O5	CPD-9440
esculetin	708806	910048	1	743414	12565774	2.03419e+06	417295	249343	39776752	139777	278917	1	6.121	356.119	C20 H20 O6	CPD-17597
1-18:3-2-18:2-monogalactosyldiacylglycerol	232005	515324	224087	164999	516919	1.14537e+06	6.16928e+06	202866	2.03673e+06	138643	212325	288104	3.86333	372.114	C20 H20 O7	CPD-8927
3-hydroxyechinenone	436115	1.46083e+06	208585	429084	1	3.86193e+06	1.72633e+06	823603	1	493312	253423	273288	6.305	388.126	C20 H20 O8	CPD-14945
(indol-3-yl)pyruvate	2.3131e+06	2.6212e+06	1.2182e+06	2235753	3.7101e+06	1	3.65756e+06	1.47553e+06	1	761030	1.28e+06	1.57203e+06	5.77	404.12	C20 H20 O9	CPD-14888
7sup1sup-dihydroxychlorophyllide iai	1	455478	1	1	197221	651450	366035	113907	1	120558	310534	1	1.56571	339.146	C20 H21 N O4	S-TETRAHYDROBERBERINE
6-isobutyl-4-hydroxy-2-pyrone	117240	85409.4	147171	289421	256626	416784	1	1	563913	1	1	1	7.38	455.159	C20 H21 N7 O6	METHYLENE-THF
6,7,4'-trihydroxyflavanone	1.68612e+06	1.43414e+06	710436	1.51822e+06	2312340	1	1.56094e+06	727934	3.2189e+06	617080	951416	781845	7.93	450.123	C20 H22 N2 O10	CPD-9568
geraniol	1957818	4741460	1.20155e+06	1.51971e+06	3.10074e+06	4.33518e+06	1.44487e+06	2.42306e+06	2.03687e+06	1.31893e+06	1150472	3331225	8.2575	466.118	C20 H22 N2 O11	CPD-9602
itransi-zeatin riboside diphosphate	1	1.38342e+06	728929	1.51553e+06	1	1	1.62386e+06	627579	1.59493e+06	833099	864022	854930	8.43	482.113	C20 H22 N2 O12	3-O-BETA-GLUCOSYL-2-OXINDOLE-3-ACETYL-
obtusifoliol	188461	320912	1	1	303754	206749	1	134226	1	1	1	1	4.97	322.166	C20 H22 N2 O2	CPD-9848
isni-glycero-3-phosphocholine	1091544	1227767	640654	1.34641e+06	2.58531e+06	814023	1.40391e+06	1	1.47761e+06	776405	844564	812070	8.43	460.131	C20 H22 N5 O6 S	CPD-12634
isopimarate	209170	228003	107374	314992	1	766477	259704	1	809755	89532.2	143553	143473	7.47	456.167	C20 H22 N7 O6	510-methenyl-thf
6-hydroxytyphasterol	190669	325149	1022612	148871	1	6328745	456531	244921	139235	1.01218e+06	1.26556e+06	792758	2.84636	326.15	C20 H22 O4	CPD-8662
feruloylagmatine	1955183	1704838	918574	1.77686e+06	1863652	5291295	2.47177e+06	1.0388e+06	7948911	754944	1.02449e+06	830187	6.59667	358.142	C20 H22 O6	CPD-8905
dopaxanthin	2288764	3.76732e+06	1.91211e+06	533606	1.45933e+06	1.00543e+06	3881816	1.30146e+06	2.57766e+06	1.68055e+06	2173983	2422040	7.69333	374.13	C20 H22 O7	CPD-17592
gibberellin Asub9sub	3.59401e+06	4.01308e+06	3137330	6608182	1	25174248	1	1.66669e+06	2.524e+06	1	463933	245133	3.42	341.166	C20 H23 N O4	S-TETRAHYDROCOLUMBAMINE
molybdopterin adenine dinucleotide	215356	273754	323305	1	2.37628e+06	1.25105e+06	116807	127827	166854	173374	270990	148732	22.25	721.038	C20 H23 N10 O12 P2 S2	CPD-8122
iN,Ni-dihydroxy-L-valine	235285	258990	101151	303093	1	790082	291862	1	904285	89532.2	163024	149740	7.47	457.175	C20 H23 N7 O6	CPD0-1255
ATPgamma;S	6937921	8028456	4247301	7.62142e+06	17962520	19210576	11040196	3.90219e+06	32098484	3.24767e+06	4.51095e+06	4.63746e+06	5.64	359.149	C20 H23 O6	CPD1F-84
(S)-N-methylcoclaurine	8.24772e+06	9890173	4972562	8981645	15426632	26193456	15885463	5770673	45124736	3.81912e+06	5.04285e+06	6081738	6	375.143	C20 H23 O7	CPD1F-86
O(2),1,9-trimethylurate	3.8705e+06	3.14146e+06	1496518	2748339	1.49256e+06	1.03651e+06	5015637	1.82387e+06	1	1.17426e+06	1.60998e+06	2.30299e+06	6.72091	391.137	C20 H23 O8	CPD-6222
lupiwighteone	437521	378051	209645	355557	1	1.086e+06	118614	126486	2432734	122842	107280	404186	6.69909	407.135	C20 H23 O9	CPD-6226
(2E,4E,6E)-4-methylocta-2,4,6-trienedial	1.83017e+06	2.52209e+06	706111	1.71519e+06	240604	6312955	224072	981655	1.21568e+06	522829	2190787	923879	3.63	342.168	C20 H24 N O4	CPD-9936
lycopaoctaene	576180	1.05736e+06	92185.3	574962	3.36672e+06	1.2993e+06	388880	272846	1	213618	91248.8	160145	16.04	358.17	C20 H24 N O5	CPD-9786
adenosine 5'[β;,gamma;-methylene]triphosphate	2513119	6251218	1.55111e+06	2534427	1	6265094	2.28033e+06	1118633	1.94446e+06	1.02792e+06	1.43707e+06	1.01231e+06	15.31	424.135	C20 H24 O10	CPD-13173
crinosterol	1.14551e+06	284250	665361	2287857	1	801965	187878	287980	128738	1	593326	254903	3.755	296.172	C20 H24 O2	CPD-8660
3β;-hydroxyparthenolide	146141	325149	1.04071e+06	142603	132291	189585	456531	233278	1.22102e+06	1.02625e+06	1.28019e+06	792758	5.91083	344.158	C20 H24 O5	CPD1F-120
3',4',5'-trimethylmyricetin	219760	559687	103282	273834	3.69565e+06	895570	132211	228466	140886	125284	154196	711244	21.4625	360.163	C20 H24 O6	CPD-8907
(6α;)-hydroxycampestanol	102083	390036	112056	266430	594816	152508	1	1	165876	1	1	106292	9.5975	325.183	C20 H25 N2 O2	QUININE
(5Z,8Z,11Z,14Z,17Z)-icosapentaenoyl-CoA	271432	359208	228761	391107	621225	2.01968e+06	1	1	216155	1	1	1	1.38	345.163	C20 H25 O5	CPD-6974
dimethylsulfoniopropanoate-amine	177317	1	124450	267390	830301	167833	130473	1	140865	90323.6	158208	156943	21.502	361.158	C20 H25 O6	CPD-6203
vitexin 2''-O-β;-D-glucoside	451480	679413	266761	441814	4.31596e+06	1.18849e+06	324757	257550	384377	221791	436527	851730	20.31	344.188	C20 H26 N O4	CPD-15798
1-18:1-2-16:3-monogalactosyldiacylglycerol	575510	281273	92657.6	361477	1	1.2993e+06	541099	225648	238616	213618	91590.1	160297	11.6364	376.181	C20 H26 N O6	CPD-14813
5,10-methenyltetrahydrofolate mono-L-glutamate	1	103487	1	138795	262736	950910	156901	150336	1	1	1	152223	4.34	326.199	C20 H26 N2 O2	CPD-14751
isoorientin	274538	242111	1	122835	693829	487254	178355	145087	1	1	1	1	17.55	314.19	C20 H26 O3	CPD-7092
16-sinapoyloxypalmitate	84426.9	1	1	1	414528	262726	110135	1	587954	1	1	1	13.292	330.185	C20 H26 O4	CPD-13543
icS-12-sulfojasmonate	82286.8	1	141557	270117	1	1.51713e+06	83394.3	1	429310	1	1	1	2.94667	346.174	C20 H26 O5	CPD-6228
olivetolate	235285	258990	1	303093	1	1	291862	1	932164	1	163024	149740	7.47	457.161	C20 H27 N O11	CPD-1125
1-oleoyl-isni-glycerol 3-phosphate	266207	503106	1	1	3.74501e+06	1	184681	1	197909	1	1	1	20.99	327.215	C20 H27 N2 O2	CPD-4242
gibberellin Asub51sub	1	147586	1	1	3.14182e+06	671118	1	1	1	1	1	1	22.52	299.206	C20 H27 O2	RETINOATE
β;-D-ribofuranose	317564	278689	1	139338	898889	568273	205941	157715	1	1	1	1	17.55	315.198	C20 H27 O3	CPD1F-138
indigo	157654	1	95280.9	172542	488894	171724	98499.1	1	1	1	1	1	16.6633	331.19	C20 H27 O4	CPD-7107
naringenin chalcone	158987	381496	86189.3	178347	369711	1	87050	1	1	135450	1	1	1.36	347.187	C20 H27 O5	CPD-7108
momilactone A	799693	709032	1	683816	792057	2320499	945813	374067	529731	1	1.38023e+06	359866	5.329	428.172	C20 H28 O10	CPD-14703
iN-Pi-tosyl-L-lysinechloromethyl ketone	226049	408537	193575	382556	2.87326e+06	807030	180375	148638	231102	124841	278660	263196	21.8	300.207	C20 H28 O2	CPD-16614
1-O-(4-coumaroyl)-β;-D-glucose	1	163847	1	1	995250	284866	1	316086	1	1	341443	434471	11.855	316.214	C20 H28 O3	CPD-9905
tetrahydropteroate	274538	242111	500339	122835	707615	487254	178050	144521	3.07597e+06	160501	357208	334076	12.8708	332.2	C20 H28 O4	CPD-13540
itransi-zeatin riboside monophosphate	711179	2247905	476754	808886	4361115	1.95704e+06	759919	268773	656096	252880	468798	262569	15.31	364.197	C20 H28 O6	CPD-12360
L-pipecolate	160635	284159	119859	264849	246414	92744.2	122818	1	143743	1	188663	167153	22.096	301.212	C20 H29 O2	CPD-13923
decanoate	143656	163480	1	1	1.05674e+06	290606	137655	1	202033	1	1	1	12.06	317.215	C20 H29 O3	CPD1F-136
1-phenyl-7-(3,4-dihydroxyphenyl)-hepta-1,3-dien-5-one	236780	327732	1	349750	1.85551e+06	2.10371e+06	342317	1	1	1	1	1	8.73	610.142	C20 H30 N6 O12 S2	OXIDIZED-GLUTATHIONE
apigenin 7-O-β;-D-glucoside	68417.2	230829	293863	1	538147	1.14237e+06	1	1	122693	125018	255316	114668	22.0833	684.057	C20 H30 N6 O12 S2 Se	CPD-13908
18-hydroxylinoleoyl-CoA	226049	407152	1	382556	2799151	781168	1	148638	231102	124841	278660	263196	21.79	318.218	C20 H30 O3	CPD-14501
hexanoyl-CoA	1	1.67098e+06	572234	1001612	1	1	996090	1.52049e+06	1.82187e+06	280576	601023	600637	18.53	347.225	C20 H31 N2 O3	CPD-8918
sinapyl alcohol	89863.3	108168	1	1	249566	1	1	1	1	1	1	1	15.74	351.219	C20 H31 O5	PROSTAGLANDIN-H2
p-(bromoacetamido)phenyl uridyl pyrophosphate	277381	1	226040	1	3.27173e+06	1	1	1	1	133711	1	1	20.99	304.245	C20 H32 O2	CPD-8692
L-lysine	680582	1.34371e+06	426412	727902	1.05785e+06	3.37091e+06	554720	498341	386516	414692	274759	271632	1.32	447.165	C20 H33 O7 P2	GERANYLGERANYL-PP
2-itransi-abscisate	4.03231e+06	5.51201e+06	2.40875e+06	3.59122e+06	5143916	14764578	1239740	1.68898e+06	2.45637e+06	2.68411e+06	2.27672e+06	2.34688e+06	1.31	507.188	C20 H35 N4 O7 S2	CPD-12405
behenate	1.92999e+06	3.3654e+06	1220510	1.97614e+06	3.31069e+06	7454469	716534	884388	1	826365	937546	602051	1.31	449.181	C20 H35 O7 P2	CPD-7002
dalcochNn-8'-O-β;-glucoside	680582	1.34371e+06	431724	727902	1.10863e+06	3.56113e+06	554720	498341	386221	414692	274759	271632	1.32	465.176	C20 H35 O8 P2	CPD-12745
30-hydroxylanosterol	168603	320151	3309562	5.15077e+06	1.08462e+06	293648	1.7835e+06	2.35255e+06	2.9778e+06	2390027	2.84139e+06	2.58042e+06	6.52667	450.189	C20 H36 O7 P2	CPD4KF-4
CDP-ethanolamine	219046	243144	260502	224774	1.93133e+06	531551	174090	1	103062	134499	98386.1	105841	21.81	325.276	C20 H37 O3	CPD-12170
7sup1sup-hydroxychlorophyllide iai	4.38975e+06	6.15141e+06	2.63253e+06	3.97554e+06	1	1	1.33746e+06	1.82944e+06	2.60034e+06	2.77462e+06	2.42602e+06	2.38957e+06	1.31	451.192	C20 H37 O7 P2	CPD-7003
2,3-dehydrokievitone	1.81643e+06	518997	2.03738e+06	404347	2.84552e+06	1.04286e+06	296634	136966	122711	1.209e+06	110609	1	19.76	358.274	C20 H38 O5	CPD0-1762
dihydrochelerythrine	610074	435293	369109	663156	3.50997e+06	1.05759e+06	421883	205070	399974	358531	452767	94362.9	21.58	311.3	C20 H39 O2	ARACHIDIC_ACID
4-aminobutanal	446542	535229	242706	684512	527344	1680264	486314	151012	503477	218376	393617	317824	6.3	374.257	C20 H39 O4 P	CPD-7025
cycloartenol	781590	2.336e+06	470382	1.2954e+06	133147	445908	1.1174e+06	1.08962e+06	1	687687	306873	337073	1.38818	453.226	C20 H39 O7 P2	PHYTYL-PYROPHOSPHATE
serotonin	112027	1	604341	1.05647e+06	450730	231478	451525	1	673745	506972	498685	438271	23.26	296.3	C20 H40 O	PHYTOL
5-(methylsulfanyl)-α;-D-ribose	101700	188459	580310	1	432109	1	1	185570	771806	627125	85961.3	1	23.31	328.326	C20 H42 N O2	CPD-13610
1-linoleoyl-2-palmitoleoyl-isni-glycerol 3-phosphate	326288	381441	313015	328499	2.84939e+06	828595	248449	1.23402e+06	2.09024e+06	214664	156052	391357	22.565	330.339	C20 H44 N O2	CPD-13611
β;-solanine	360462	662346	244864	333735	703199	1.649e+06	146908	159310	1	190634	206442	1	1.44	362.103	C21 H16 N O5	CPD-9893
kaempferol 3-O-β;-gentiobioside	1.58e+06	2.55261e+06	929973	1.42415e+06	2317204	1	801348	894682	1.00521e+06	918529	1	727219	1.45	364.103	C21 H16 O6	CPD-13455
oryzalexin D	7.00015e+06	8.13337e+06	4.2613e+06	7720216	18105882	1	11208016	3.91762e+06	32410458	3.24756e+06	4.35867e+06	4.47401e+06	5.64	380.096	C21 H16 O7	CPD-13456
2-benzoyloxy-3-butenylglucosinolate	611418	740467	1	1.16926e+06	1	4.413e+06	1	293290	1	1	133040	1	3.42	363.121	C21 H17 N O5	DIHYDROCHELIRUBINE
3,7,3',4',5'-pentamethylmyricetin	352803	686545	1	277761	542748	1.36316e+06	347963	207433	186209	178191	183199	143484	1.55818	379.106	C21 H17 N O6	12-HYDROXYDIHYDROCHELIRUBINE
1-18:3-2-16:1-monogalactosyldiacylglycerol	354497	432607	213055	373846	1.27996e+06	952903	390860	185494	2396697	125584	1	423222	5.79	445.086	C21 H17 O11	CPD-12725
brassinolide	1	1	1	116607	1	482774	222550	1	632033	1	1	1	5.69	461.071	C21 H17 O12	LUTEOLIN-7-O-BETA-D-GLUCURONIDE
cocaine	1	253694	1	269363	1	1.31512e+06	406253	1	1	1	1	1	5.1	348.118	C21 H18 N O4	CPD-16782
(iZ,Zi)-bilirubin-IX α;	9111508	13843635	5.0851e+06	7.50901e+06	11735026	1	4.05969e+06	4683606	5619291	5.20325e+06	6166013	3.8294e+06	1.41	360.132	C21 H18 N3 O3	CPD-11230
gypsogenate-28-β-D-glucoside	232005	364148	1	164999	329154	1.31158e+06	1	1	1	1	1	1	1.39	349.131	C21 H19 N O4	CPD-16781
pyridoxal	1	3.27949e+06	5796669	1	26620228	8033891	1	1.75691e+06	1	5219097	6.35693e+06	1	9.01714	431.104	C21 H19 O10	ISOVITEXIN
coniferyl alcohol 9-methyl ester	1	1	1	1	184061	473303	166319	1	1	1	1	1	6.02	463.078	C21 H19 O12	CPD-11684
inosine	1.57677e+06	214382	942995	232005	386253	1	2.9616e+06	1.10133e+06	8231252	749091	952162	1.20473e+06	6.42545	415.109	C21 H19 O9	CPD-15087
verbascose	1765394	2.14214e+06	730208	1.63046e+06	4986138	3175075	1.64413e+06	748061	1	1.93066e+06	990319	1.07365e+06	8.36273	432.112	C21 H20 O10	CPD-7392
dATP	3063947	2.11159e+06	5.59594e+06	1597872	26099120	8418624	3.46864e+06	535879	1	1654284	1.19084e+06	3.30081e+06	8.25	448.107	C21 H20 O11	CPD-8634
(3R)-vestitone	1.20455e+06	1.38449e+06	728929	1.51553e+06	1	3.19219e+06	1.62902e+06	568783	1	833099	811746	854930	8.43	464.102	C21 H20 O12	CPD-8635
delphNdin 3-O-(6"-O-malyl-β;-iDi-glucoside)	1	1	1	1	190057	1	1	1	1	1	1	1	22.07	480.093	C21 H20 O13	CPD-14843
L-saccharopine	216580	245131	1	87525.4	1	553285	391500	122605	1703030	1	100217	110012	5.56444	368.126	C21 H20 O6	CPD-6602
kaempferol 3-O-(3",6"-O-di-ipi-coumaroyl)-glucoside	278771	490081	124596	178533	1	1.04283e+06	386765	138122	165642	134425	165169	96289.1	3.55182	384.125	C21 H20 O7	CPD-18756
adonixanthin	851003	1.05052e+06	488672	856801	2.02745e+06	2.69131e+06	1.74713e+06	480739	4840880	306509	397358	621887	5.75	400.111	C21 H20 O8	CPD-8143
3-dehydro-4-methylzymosterol	264785	309179	168312	317467	1639014	237529	553554	172204	1.66561e+06	117580	151441	202714	6.68	416.111	C21 H20 O9	CPD-15084
α;-tocotrienol	3.78198e+06	2.61083e+06	2.64748e+06	2.02459e+06	13344010	9928678	12458890	708752	14160486	1.9407e+06	1.47304e+06	8497660	8.0575	449.115	C21 H21 O11	CPD-15088
L-α;-(methylenecyclopropyl)-glycine	1.2081e+06	1.31121e+06	679394	1.43903e+06	1	3.2641e+06	1.58158e+06	537797	1	814368	831862	843156	8.43	465.11	C21 H21 O12	6C-Glc-2-hydroxyeriodictyol
N-hydroxypentahomomethionine	125777	145569	1	131933	342144	469183	203745	1	798998	1	1	1	5.66	353.14	C21 H21 O5	CPD-7119
N-amino DAP	674257	719839	303796	1	1	175090	1.13387e+06	389533	270527	169801	295496	361026	6	352.152	C21 H22 N O4	PALMATINE
2-methylaspartate	211520	261519	1	347492	585081	1.64375e+06	1	1	1	1	1	1	3.41	334.169	C21 H22 N2 O2	VINORINE
campest-5-en-3-one	1	151925	1	141909	1	1	1	1	1	1	1	1	3.55	350.16	C21 H22 N2 O3	POLYNEURIDINE-ALDEHYDE
polyneuridine aldehyde	420290	371262	154548	382113	605108	1.3141e+06	385365	156625	390818	131492	229627	231824	7.93	434.123	C21 H22 O10	CPD-7390
2',3,4,4',6'-pentahydroxychalcone 4'-O-β;-D-glucoside	585528	589261	710723	516816	916406	1.76722e+06	539250	727934	3802112	618850	304733	1.03132e+06	7.39333	450.118	C21 H22 O11	CPD-8633
acetylcholine	157654	191822	95280.9	172070	1.16521e+06	398755	355053	1	319550	1	1	1	10.98	370.145	C21 H22 O6	CPD-17599
2-(4-amino-4-carboxybutyl)azRdine-2-carboxylate	191864	151434	185904	264968	430410	1.38821e+06	14109569	5.35482e+06	42575532	3.18868e+06	4614747	5623639	3.815	386.127	C21 H22 O7	CPD-18755
colneleate	755506	912730	404822	713398	1.56231e+06	1	1.54381e+06	410624	4287615	218336	1	541795	5.77	418.12	C21 H22 O9	CPD-7391
icS-tuberonic acid glucoside	141571	102705	1	1.02995e+06	393195	4316606	174636	488927	588220	1	662649	318634	4.725	369.156	C21 H23 N O5	ALLOCRYPTOPINE
berbamunine	186770	84388.4	140560	190019	399435	1.43846e+06	125334	1	117317	1	1	1	1.86125	385.164	C21 H23 N O6	CPD-14830
cyanidin-3-O-β;-D-galactoside	322614	700472	272189	441102	1.10929e+06	2079520	1.13028e+06	325044	3.19612e+06	114203	147448	256891	6.43917	401.159	C21 H23 N O7	CPD-14831
13-[(E)-2-methylcrotonoyl]oxylupanine	286706	357780	251773	670197	1	3.19702e+06	1	1	1	168055	1	86704.4	2.86	351.175	C21 H23 N2 O3	421-DEHYDROGEISSOSCHIZINE
O-phenanthroline	1	1	1	1	290827	147964	1	1	1	1	1	1	9.93	435.132	C21 H23 O10	CPD-12447
L-citrulline	850257	911435	374245	923172	1.36035e+06	2.38063e+06	854103	359775	3208061	160501	357208	334075	6.31	354.17	C21 H24 N O4	S-N-METHYLCANADINE
quercetin 3-O-gentiobioside-7-O-rhamnoside	227194	261916	1	1	1	2.0831e+06	2955782	1	380499	1	1	1	4.296	370.167	C21 H24 N O5	CPD-14829
(S)-usnate	1	127393	1	1	1	1	1	1	1	1	1	1	21.97	464.129	C21 H24 N2 O10	CPD-9573
α;-D-mannopyranose 6-phosphate	123399	165670	77324.6	223470	742919	482998	75663.6	1	81519.4	1	1	1	9.83	352.179	C21 H24 N2 O3	GEISSOSCHIZINE
1,2-dehydroreticuline	102543	149251	150395	256829	972819	543250	92918.5	1	755835	1	206739	208215	6.676	436.139	C21 H24 O10	CPD-20010
(Z)-3-hexanal	1.20014e+06	617426	228749	80211	1	555490	1.60776e+06	257067	1	418738	541046	579462	5.599	372.152	C21 H24 O6	CPD-17600
crotonyl-CoA	156479	2.20499e+06	95015.7	1947151	1.18191e+06	1	3.27983e+06	1.20437e+06	1	722529	1.11683e+06	1.34404e+06	8.858	388.147	C21 H24 O7	CPD-17593
4-O-(indol-3-ylacetyl)-β;-D-glucose	2.9287e+06	7835460	1886626	3.09126e+06	1	1	1	1.2736e+06	2.41408e+06	1.16019e+06	1.73706e+06	1.16225e+06	15.31	408.161	C21 H25 F3 N3 S	CPD-7051
(3-hydroxy-2-oxindol-3-yl)acetyl-L-aspartate	994745	1.06057e+06	430021	865521	1.57107e+06	2.78931e+06	964862	411523	2.51402e+06	171670	410539	386504	6.31	355.178	C21 H25 N O4	TETRAHYDROPALMATINE
kauralexin A2	1	1	1	182001	1	632346	1	1	1	1	1	1	4.24	337.199	C21 H25 N2 O2	TABERSONINE
glycerol	1.27706e+06	1.36748e+06	92185.3	1.09022e+06	3.00762e+06	4.31482e+06	360787	533783	889840	213618	756008	329791	7.67667	353.191	C21 H25 N2 O3	16-HYDROXYTABERSONINE
7-hydroxy-2',4',5'-trimethoxyisoflavone	163287	1	86550.2	156918	1	466649	1	1	1	1	1	1	1.37	369.192	C21 H25 N2 O4	STRICTOSIDINE-AGLYCONE
6-hydroxy-2-[(4-glucosyl-hydroxyphenyl)methyl]-1-benzofuran-3-one	1	1	1	1	127736	1	1	1	1	1	1	1	20.79	740.048	C21 H25 N7 O17 P3	NADP
β;-L-galactopyranose	497868	451542	80526.1	167332	872954	502037	311200	257702	416529	1	84425	121681	18.2109	292.208	C21 H26 N	CPD-10571
4-nitrobenzaldehyde	78087.7	149648	1	113687	236194	145638	152105	1	184416	1	1	1	8.04571	356.182	C21 H26 N O4	CPD-19817
2,4-pyridinedicarboxylate	849572	910920	374093	827275	1.35965e+06	2.38519e+06	853296	359713	2.07171e+06	160501	357208	333202	6.31	372.181	C21 H26 N O5	CPD-9787
1,5-diazabicyclononane	196866	215721	1	160416	1	616811	400977	248347	1	1	1	1	3.71	354.194	C21 H26 N2 O3	17-O-ACETYLNORAJMALINE
dalnigrein	1	1	1	1	96325.4	1	1	1	1	1	1	1	21.89	524.115	C21 H26 N5 O7 S2	CPDQT-435
uridine-5'-diphosphate bromoacetol	994745	1.06057e+06	430021	865060	1.57107e+06	2.79041e+06	964862	411523	2.45207e+06	171670	410539	386504	6.31	373.189	C21 H27 N O5	CPD-9790
2,3-dioctanoylglyceramide	1	1	1	225978	594450	1	630026	1	1	1	1	1	4.48	582.107	C21 H28 N O14 S2	CPD-12417
ribitol	80254.2	1	1	1	746895	194443	1	1	1	1	1	1	17.85	358.204	C21 H28 N O4	CPD-15741
curcumin monoglucoside	426584	449245	124440	340179	2.23537e+06	1.05287e+06	167506	171727	345228	1	147087	91416.9	21.35	328.206	C21 H28 O3	CPD-13655
O-methylandrocymbine	309136	268101	503576	815631	1.27248e+06	3.27535e+06	78827.6	1	1.01143e+06	1	1	1	2.9625	360.192	C21 H28 O5	CORTISONE
aminomethylpyrimidine	1	1	1	1	229031	134453	1	1	1	1	1	1	9.43	681.118	C21 H29 N7 O15 P2	CPD-653
N-hydroxy-L-valine	130111	255545	1	123933	1.00237e+06	903523	76097.6	1	82671.6	1	1	1	17.9986	345.202	C21 H29 O4	CPD-19789
norcraugsodine	96065.4	116111	1	111469	174429	276680	1	1	266450	1	1	78680.2	7.25	361.203	C21 H29 O5	CPD-7106
3-hydroxyanthranilate	755406	723971	293400	760487	1.33191e+06	1.93318e+06	645075	282736	2.43973e+06	1	387791	346500	7.63	458.183	C21 H30 O11	CPD-14737
phylloquinone	142661	201685	105530	192704	1.425e+06	490906	1	1	109912	1	101507	1	24.4	314.227	C21 H30 O2	PROGESTERONE
(+)-camphene	1	1	1	1	875104	163586	1	1	82671.6	1	1	1	20.61	362.212	C21 H30 O5	CORTISOL
(+)-vernolate	812153	808573	454310	1.17225e+06	1.93855e+06	2.76831e+06	1.08634e+06	338350	3342202	337168	269360	250595	6.70167	426.192	C21 H30 O9	CPD-7727
narcotine hemiacetal	1	104414	100521	1	821078	155099	1	1	181556	1	1	1	19.162	316.247	C21 H32 O2	CPD-293
2α;-hydroxytaxusin	115707	188806	1	1	1	385784	1	1	1	1	1	1	1.31	448.24	C21 H36 O10	CPD-14732
isovitexin-7-O-xyloside	664744	233724	273393	1	861747	1	1	100107	103533	413060	1	1	18.8914	434.25	C21 H39 O7 P	L-1-LYSOPHOSPHATIDATE
protoporphyrin IX	1	4.51176e+06	1	1	4.1594e+06	11768639	1	1	1	1	1	1	1.31	450.238	C21 H39 O8 P	CPD-17372
deoxyhumulone	437116	1	562766	1	585240	174696	1	1	1	305672	1	1	21.748	356.291	C21 H40 O4	CPD0-1812
afrormosin-7-O-glucoside-6''-O-malonate	1.98569e+06	1	2.58977e+06	2114851	2477291	970699	1.57576e+06	992266	1	1.47807e+06	2095015	1	21.0967	372.29	C21 H40 O5	CPD0-1763
(S)-2-aceto-2-hydroxybutanoate	1	1	1	1	734098	473764	1	1	1	1	1	1	9.33	436.265	C21 H41 O7 P	CPD0-2113
kaempferol 3-O-(6"-O-ipi-coumaroyl)-glucoside	13107202	5.51472e+06	7.3333e+06	10988994	1	13757846	8.29934e+06	4.46261e+06	8562378	12612556	9975049	2.35889e+06	23.21	358.314	C21 H42 O4	CPD-16717
kaempferol 3-O-(3"-O-ipi-coumaroyl)-glucoside	524558	630094	318804	592274	1.53889e+06	1.63763e+06	924112	283808	1	240168	333769	335828	5.63	372.068	C22 H12 O6	CPD-15122
rutin	422949	1	346600	525958	931531	1.13123e+06	1	131662	1.48021e+06	469017	342934	326882	4.132	344.112	C22 H17 Cl N2	CPD-8926
indole-3-carboxylate	137514	117671	918946	140693	262758	1	3.31254e+06	1.17926e+06	10487899	683087	960788	1.28919e+06	6.99273	392.12	C22 H18 N O6	CPD-7848
iN-Pi-tosyl-L-phenylalanyl chloromethyl ketone	2192542	2.48206e+06	1.14521e+06	1.99479e+06	3.35616e+06	6331637	3.72462e+06	1.39607e+06	10845299	775957	1.2561e+06	1.50019e+06	5.78	442.098	C22 H18 O10	CPD-16530
7,8-dihydromonapterin	380524	301252	300931	551998	943980	2.3936e+06	1	1	161458	1	1	1	1.85	458.08	C22 H18 O11	CPD-15291
(E)-1-(L-cystein-S-yl)-N-hydroxy-omega;-(methylsulfanyl)butan-1-imine	148708	142857	217771	508171	3.33073e+06	1	1.01988e+06	243337	124701	117580	185687	74935.9	7.24545	393.122	C22 H19 N O6	DIHYDROMACARPINE
6-(methylsulfanyl)hexyl-desulfoglucosinolate	1960018	2209405	981364	1.79496e+06	2839200	5.57747e+06	3.42424e+06	1.20655e+06	9714154	675466	1.08117e+06	1278131	5.78	459.101	C22 H19 O11	CPD-12728
malonylshisonin	1	1.6933e+06	1	1.89428e+06	3.3516e+06	1	1.79885e+06	1	1.50778e+06	1	1	1	8.71	467.142	C22 H21 N5 O7	CPD0-1574
3,4-dihydroxyphenylacetaldehyde	1	1	1	78492.8	161596	285293	98010.1	1	627146	1	1	1	7.22	493.108	C22 H21 O13	CPD-14909
ethiin	358996	494763	200473	447914	768552	1	862264	215032	2.01886e+06	126540	190170	255575	5.78	446.121	C22 H22 O10	CPD-4563
(S)-(+)-allantoin	165382	160416	1	146011	270257	615657	341570	81321.2	1.21937e+06	1	105487	89853.1	7.67	462.123	C22 H22 O11	CPD-14961
7-O-methylmyricetin	1	1	1	1	123076	74474.5	1	1	1	1	1	1	9.2	478.115	C22 H22 O12	CPD-14969
2-(8-hydroxy-2-oxotridecyl)-6-oxopyran-4-olate	348577	326614	245150	445356	845875	1.50418e+06	416275	142631	1.58533e+06	1	146354	173512	5.85	398.139	C22 H22 O7	CPD-8958
β;-peltatin	125897	1	164059	141640	1	1.09195e+06	1	1	1	1	1	1	1.82	414.124	C22 H22 O8	CPD-18758
quercetin-3-O-glucoside-7-O-rhamnoside	290280	1	1	195479	1	701478	362711	112154	1.15307e+06	1	1	153185	7.23	430.126	C22 H22 O9	ONONIN
(S)-5-hydroxyisourate	195625	193449	1	175572	325694	1	251853	81321.2	333256	1	116763	89853.1	8.14	463.131	C22 H23 O11	CPD-10501
deacetoxyvindoline	381675	467627	248726	512585	964913	1	578737	192211	471868	233238	210942	226734	8.43	448.128	C22 H24 O10	CPD-13510
(-)-epicatechin-3-O-gallate	1	1	1	1	304522	1	1	1	1	1	1	1	21.97	464.129	C22 H24 O11	CPD-7073
4-hydroxylamino-2,6-dNtrotoluene 3C-glucoside	200524	220226	1	177538	395212	1	337541	94411.3	1251160	1	1	101872	5.77	400.149	C22 H24 O7	CPD-17595
kauralexin B3	623716	1235660	444353	605299	1	1	677075	281409	1	849788	168968	372652	4.72556	432.134	C22 H24 O9	CPD-4122
4-pentenyl-glucosinolate	378933	400829	135983	316409	1	1	565835	181033	2.02824e+06	1	151591	210429	5.77	399.165	C22 H25 N O6	CPD-14544
3-methyl-1,2-didehydro-2,3-dihydrosqualene	104088	1	152323	197002	185293	259563	1	1	157872	1	1	1	4.635	415.172	C22 H25 N O7	CPD-14833
UDP-α;-D-sulfoquinovopyranose	1	1	1	143868	1	1	147705	1	497460	1	1	1	6.95	402.168	C22 H26 O7	CPD-17594
(2E,6E)-farnesal	1	1	1	1	72575.8	396899	1	1	1	1	1	1	1.36	385.188	C22 H27 N O5	CPD-9788
dalpatein 7-O-β;-D-apiofuranosyl-(1-6)-β;-D-glucopyranoside	2.04042e+06	1.98239e+06	334752	1.27098e+06	829026	8911909	664694	1.03113e+06	1.49401e+06	1	285473	1	4.81	367.208	C22 H27 N2 O3	CPD-7164
2-carboxy-L-xylonolactone	388455	437173	141571	342678	634855	1	617159	203418	2.00461e+06	1	157121	224713	5.77	383.191	C22 H27 N2 O4	CPD-19893
2-amino-3-carboxymuconate-6-semialdehyde	1	1	1	1	231156	115647	1	1	1	1	1	1	21.79	594.081	C22 H28 N O14 S2	CPD-12423
heliocide H1	2.04459e+06	1.94629e+06	334752	1.31092e+06	1	8931946	624422	912646	1.49401e+06	1	285414	340446	4.82	385.219	C22 H29 N2 O4	16-METHOXY-23-DIHYDRO-3-HYDROXYTABERSON
apiforol	1	1	1	1	958188	179057	1	1	1	1	1	1	22.51	357.208	C22 H29 O4	CPD-7170
urushiol III	1	1	1	1	105871	142548	1	1	1	1	1	1	5.67	596.103	C22 H30 N O14 S2	CPD-12422
(-)-cuparene	1	1	1	1	168044	104341	1	1	1	1	1	1	9.37	472.233	C22 H30 N7 O5	PUROMYCIN
terbinafine	1	117583	226040	138558	2.99869e+06	422264	113954	1	119638	133711	1	1	11.3362	326.22	C22 H30 O2	CPD0-1689
2-keto-L-gulonate	284458	389266	145375	384402	743017	1.17413e+06	315052	119576	317117	125789	187254	182436	8.08	545.193	C22 H31 N3 O13	CPD-13225
protopine	277381	1	226040	1	3.29285e+06	1	1	1	1	133711	1	1	20.99	327.235	C22 H31 O2	CPD-10244
1-palmitoyl-isni-glycerol 3-phosphate	1	1	1	1	149665	338370	1	1	1	1	1	1	1.3	359.222	C22 H31 O4	CPD-7166
octanoyl-CoA	1	1	1	1	569715	289050	1	1	1	1	1	1	22.02	791.078	C22 H32 N7 O17 P3 S	FORMYL-COA
2-methylbutanoyl-CoA	1	1	1	1	536383	1	1	1	1	1	1	1	21.58	440.202	C22 H32 O9	10-DEACETYL-2-DEBENZOYLBACCATIN-III
5,6,7,8-tetrahydrofolate	384448	223175	256837	119674	329690	1	99492.6	81661.5	759891	82376.4	191057	103367	10.5627	543.212	C22 H33 N5 O11	CPD-4622
3-keto-β;-D-galactose	329913	345827	222905	326487	2588041	545206	239354	174496	256902	217721	306805	106373	21.58	346.256	C22 H34 O3	10-BETA-HYDROXYTAXA-42011-DIEN-5-ALPH
α;-terpinene	201859	238509	80837.4	162816	1.01451e+06	290524	1	76491.8	211539	84767.7	107341	1	21.57	362.244	C22 H34 O4	CPD-9194
1,4-dihydroxy-2-naphthoate	94198.7	1	1	1	96796.1	1	116349	1	694030	1	1	1	5.77	545.228	C22 H35 N5 O11	CPD-4621
3-[(6'-methylsulfanyl)hexyl]malate	1	98299.1	291379	1	628427	259476	1	288332	473027	1	1	1	19.805	351.283	C22 H39 O3	CPD-12191
6-hydroxyteasterone	1	341952	282668	288064	2.67971e+06	751824	216310	1	206325	187301	150823	79058.7	21.63	368.296	C22 H40 O4	CPD-13101
5α;-cholesta-7,24-dien-3β;-ol	128354	291395	474778	133337	480551	144786	293787	452135	778735	208470	318894	234675	22.8283	353.298	C22 H41 O3	CPD-13098
guanosine	1	334956	273451	266090	2.07123e+06	728121	216042	1	143579	1	150933	1	21.63	386.306	C22 H42 O5	CPD0-1761
oligomeric urushiol	3.79851e+06	991542	1.74933e+06	390409	1.43903e+06	1.59444e+06	167676	1	1	3049931	151420	1	14.31	339.325	C22 H43 O2	DOCOSANOATE
sinapoyltyramine	1	1	1	1	178198	83292.9	1	1	1	1	1	1	20.69	557.055	C23 H20 Br N5 O7	CPD0-1576
(S)-4-amino-5-oxopentanoate	1.22434e+06	1.21653e+06	903761	1678408	2741219	1	1.32928e+06	248510	1	651851	1.02086e+06	397456	9.52	394.135	C23 H22 O6	CPD-5741
(6R)-L-ierythroi-5,6,7,8-tetrahydrobiopterin	1.79046e+06	1.54468e+06	730692	1.65195e+06	1.20897e+06	1.8525e+06	1.71553e+06	748061	3505657	631262	991197	1.07066e+06	7.93	410.13	C23 H22 O7	CPD-9544
1-(5-phospho-β;-D-ribosyl)-ATP	421393	375115	154876	383565	1	1.3141e+06	386033	156625	904546	131492	229627	233376	7.93	395.159	C23 H23 O6	CPD-9534
histidinal	1	488765	1	580018	1	1	1	105678	2.81094e+06	307461	271124	1	7.13	411.154	C23 H23 O7	CPD-9535
(iZi)-phenylmethanethial S-oxide	888354	998170	518944	1.09039e+06	1	678113	1.14964e+06	458084	1.20014e+06	637825	681719	659282	8.43	460.131	C23 H24 O10	CPD-10077
(S)-laudanosine	506626	541602	226024	530596	93430.2	200732	535435	142405	543184	1	248354	289643	8.56727	412.158	C23 H24 O7	CPD-9711
quNdinone	1713098	1.47674e+06	710436	1.58484e+06	1	1.60884e+06	1.64507e+06	727934	3.22076e+06	618850	948180	1.00818e+06	7.93	428.141	C23 H24 O8	CPD-8961
3,6,7-trimethylquercetagetin	1.94183e+06	1.51925e+06	934538	1.49949e+06	3.06075e+06	1	3.77195e+06	1	1370020	743148	1.14992e+06	1.60351e+06	8.233	444.136	C23 H24 O9	CPD-8962
pelargonidin-3,5-di-O-β;-iDi-glucoside	141464	439728	80993.1	150433	848056	379182	144743	227235	106484	250457	221696	101049	15.8567	399.234	C23 H31 N2 O4	DEACETOXYVINDOLINE
secologanin	3.2126e+06	5332107	1.58853e+06	1.48931e+06	17199464	1	2.24674e+06	1.53012e+06	1571179	1.73544e+06	1.50886e+06	755611	16.96	415.215	C23 H31 N2 O5	17-O-DEACETYLVINDOLINE
quercetin-3,4'-bissulfate	1	1	1	1	276170	113595	1	1	1	1	1	1	21.93	834.073	C23 H31 N7 O19 P3 S	OXALYL-COA
D-cysteine	244373	1	88160.2	1	1	328863	1	1	1	175112	1	1	22.76	412.252	C23 H32 N4 O3	CPD0-1584
puromycin	1	1	1	101416	213432	777419	1	1	1	1	1	1	1.34	358.25	C23 H34 O3	CPD-12348
adlupulone	1	504658	242706	684512	1.17312e+06	415418	486314	151012	503477	218376	1	1	10.6722	374.257	C23 H34 O4	CPD-10537
cycloeucalenone	1	1	1	1	797204	421476	1	1	1	1	1	1	20.93	711.011	C24 H20 N5 O15 P3	CPD0-1552
2-[hydroperoxy(4-hydroxyphenyl)methyl]-6-hydroxy-1-benzofuran-3-one	1	1	1	1	447845	1	1	1	1	1	1	1	21.97	501.094	C24 H21 O12	CPD-3425
deoxyadlupulone	1.44873e+06	277380	90344.5	1	508525	881907	1	1	1.29678e+06	1	1	1	9.975	571.188	C24 H27 N8 O9	CPD0-1472
(S)-malate	145843	366896	91985.5	186829	368891	1.35253e+06	99683.3	1	1	1	1	1	1.36	348.211	C24 H28 O2	CPD-7968
capsorubin	774852	1.53165e+06	478669	831665	1.21743e+06	3.54963e+06	633966	555071	437214	467359	292960	291098	1.32	427.22	C24 H31 N2 O5	CPD-19895
1,2-dihydrovomilenine	1	1	1	1	137944	1	1	1	1	1	1	1	21.91	835.104	C24 H36 N7 O18 P3 S	3-HYDROXY-PROPIONYL-COA
24-alkyl sterol 2	1.82673e+06	2.69e+06	1.68743e+06	11652128	1.8961e+06	344883	1.38275e+06	1.1518e+06	1	928830	1.0251e+06	680300	25.4882	391.288	C24 H39 O4	DEOXYCHOLATE
β;-D-fructofuranose 1-phosphate	1	1	1	1	484208	148435	1	1	1	1	1	1	25.49	648.213	C24 H40 O20	CPD-19461
N,N-dihydroxy-L-dihomomethionine	2.598e+06	346073	1.56279e+06	288755	1.50784e+06	865306	147037	1	1	1.58076e+06	1	1	16.42	367.357	C24 H47 O2	TETRACOSANOATE
iN,Ni-dihydroxy-L-phenylalanine	1	1	1	1	254677	1	1	1	1	1	1	1	21.87	562.093	C25 H22 O15	CPD-15284
CDP-choline	1	1	1	1	120049	1	1	1	1	1	1	1	21.82	578.089	C25 H22 O16	CPD-15288
3-deoxy-α;-D-imannoi-2-octulosonate	249143	462485	1	238499	1	1.339e+06	1	1	1	173045	132646	1	1.54	517.145	C25 H25 O12	CPD-4123
2'-deoxyuridine	1	94129.3	98603.3	1	1.01408e+06	1	1	1	1	1	1	1	23.82	536.149	C25 H28 O13	CPD-14887
2-[(2'-methylsulfanyl)heptyl]maleate	128312	115419	1	117410	179436	358351	142397	1	649542	1	1	1	7.68	552.155	C25 H28 O14	CPD-14863
sophoraflavanone G	2.19733e+06	2.00445e+06	334752	1.25801e+06	329682	111145	702354	936002	1504055	1	285731	340446	7.48	424.183	C25 H28 O6	CPD-9441
5-amino-6-(5-phospho-D-ribitylamino)uracil	1	1	1	1	223636	287190	546733	1	1877866	1	1	1	7.245	585.194	C25 H29 N8 O9	CPD0-1474
α; -ethynylagmatine	2.16397e+06	3.66816e+06	1.35365e+06	2.19088e+06	3.60965e+06	7762026	735004	954825	959661	898794	1.06891e+06	675997	1.31	393.214	C25 H29 O4	CPD-7972
cyanidin-3-O-rutinoside	2.61085e+06	4651329	1.64161e+06	2.698e+06	4.292e+06	9989639	1.27125e+06	1377171	1.25427e+06	1.23525e+06	1.21231e+06	873684	1.31	409.209	C25 H29 O5	CPD-9741
β;-D-mannopyranose 6-phosphate	766974	2.27346e+06	448683	1.25039e+06	1.6695e+06	1	1.06283e+06	1.046e+06	1	641620	300074	325260	1.3	453.226	C25 H31 N3 O5	CPD0-1598
dehydroabietate	850573	968806	481755	974908	1.43861e+06	1.13066e+06	1.50662e+06	444673	2.30832e+06	292980	1	396658	5.42	457.241	C25 H33 N2 O6	VINDOLINE
decoyNne	192477	365884	1	166969	1	896963	85359.1	1	1	1	1	92206.5	1.31	487.21	C25 H33 N3 O3 S2	CPD0-1244
3,4-dihydroxy-5-iall-transi-decaprenylbenzoate	414340	521104	271061	251567	1.89067e+06	1.42424e+06	369767	249520	199169	271466	292928	337172	8.49167	524.221	C25 H34 N O11	DEACETYLISOIPECOSIDE
(-)-camphene	738046	237633	332881	885700	1	328744	1	1	1	496215	1	1	20.2733	399.262	C25 H35 O4	CPD-7111
glutathione disulfide	119431	150833	86062.4	141665	1	387151	241677	83506.9	603751	1	1	85873.7	5.63	831.133	C25 H36 N7 O17 P3 S	METHACRYLYL-COA
UDP-α;-D-galacturonate	78276.4	176509	1	1	1	237568	1	100287	345602	1	192117	135565	15.9843	415.268	C25 H37 N O4	CPD0-1233
cycloeucalenol	112339	156152	1	129601	367753	415332	253356	1	588488	1	1	1	5.63	833.142	C25 H38 N7 O17 P3 S	BUTYRYL-COA
cathasterone	1	104447	1	1	1	1	1	1	1	1	1	1	22.4	434.284	C25 H40 N O3 S	CPD-12753
decaprenyl diphosphate	858742	89017.1	90344.5	124328	682927	233481	369331	1	1	1	1	1	28.2386	515.221	C25 H41 O7 P2	ALL-TRANS-PENTAPRENYL-DIPHOSPHATE
5-phospho-β;-D-ribosylamine	303197	1	100064	1	284108	134249	1	1	1	137302	1	1	25.65	622.265	C25 H42 N4 O14	CPD-19387
1-methylxanthine	92236.2	161338	196237	1	1.44279e+06	720590	100896	74337.5	86719.6	90132.6	157201	1	21.843	561.371	C25 H49 N6 O8	CPD-3764
4α;-hydroxymethyl-5α;-cholesta-8,24-dien-3β;-ol	1	162245	1	251896	428628	1	262650	1	1	1	1	1	4.205	545.113	C26 H25 O13	CPD-10081
daidzin	286496	337354	171114	311332	521269	977725	606591	191043	1.60565e+06	122358	145356	252945	6	579.135	C26 H27 O15	CPD-16535
crepenynate	85937.9	138053	1	149984	502093	440098	109591	1	71079.2	1	1	1	9.42	595.131	C26 H27 O16	CPD-18092
(+)-pulegone	267155	147094	194029	138762	288549	523219	132655	1	164914	149834	1	133718	5.364	530.15	C26 H28 Cl2 N4 O4	CPD-4503
1-palmitoyl-2-linoleoyl-phosphatidylcholine	131539	164676	1	117410	181205	367462	304001	1	553075	1	1	1	5.86857	496.188	C26 H28 N2 O8	CPD-15043
N,N-dihydroxy-L-tyrosine	296822	156486	210723	165862	225920	1	212981	1	1	1	1	1	6.35	512.169	C26 H28 N2 O9	CPD-15042
L-ascorbate	212680	317955	170279	194038	340418	1	186241	1	390106	1	1	1	2.70429	532.156	C26 H28 O12	CPD-14838
tabersonine	1.15394e+06	1.26728e+06	560342	1.08598e+06	1	1	1.41324e+06	573797	5783036	416627	1	714650	6.83	564.156	C26 H28 O14	CPD-10349
(E)-1-(L-cystein-S-yl)-N-hydroxy-omega;-(methylsulfanyl)nonan-1-imine	286496	337477	171114	311458	521225	1	606484	191043	323714	122358	145356	252945	6	580.143	C26 H28 O15	CPD-15012
3,6,7,2',4'-pentamethylquercetagetin 3'-O-β;-iDi-glucoside	1	1.39873e+06	671984	1.42705e+06	1	982894	1467986	567466	1	573153	838272	1	8.08	566.172	C26 H30 O14	CPD-14864
5'-[(3-aminopropyl)-amino]-5'-deoxyadenosine	141359	148827	166674	156048	206931	1506915	2.02287e+06	142657	182954	220892	162215	187945	2.91667	423.225	C26 H31 O5	CPD-9746
2'-deoxymugineate	4.59517e+06	5.06034e+06	2932859	5077659	9039955	11822944	6.50995e+06	2441775	7790238	2.47588e+06	3040281	3.07525e+06	7.96	628.174	C26 H32 N2 O16	CPD-9603
sucrose 6supFsup-phosphate	1	1	1	1657306	1.58496e+06	1	1	1	1	1	1	1	27.17	408.23	C26 H32 O4	CPD-7973
(3R,4R)-3-(6-hydroxy-1,3-benzodioxol-5-yl)-3,4-dihydro-2H-chromene-4,7-diol	183093	158950	1	1	609559	123606	178994	1	1	1	1	1	12.962	538.213	C26 H36 N O11	CPD-14812
3,4-didehydroisozeaxanthin	281796	1	134123	251260	410091	1.73263e+06	264961	1	191646	130252	112153	96328.7	2.846	524.226	C26 H36 O11	CPD-16683
α;-D-xylopyranose	4.1331e+06	5388407	3.62918e+06	22116832	1	9798640	3391935	2.73532e+06	3.57264e+06	2.64793e+06	2.54253e+06	1.92904e+06	26.41	413.273	C26 H37 O4	CPD-19790
8-amino-7-oxononanoate	100298	160576	1	166101	1.4033e+06	284458	1	1	1	1	1	1	17.04	447.279	C26 H39 O6	CPD-11591
1,6,8-trihydroxy-7-methoxy-2-methylanthraquinone	684760	757579	383506	626233	955726	1.78339e+06	1.03349e+06	478413	3.13184e+06	1	408789	463764	5.78	847.149	C26 H40 N7 O17 P3 S	2-METHYL-BUTYRYL-COA
coniferyl acetate	1.07113e+06	1.20831e+06	634831	1.04116e+06	1.56877e+06	2.8055e+06	1.64827e+06	725554	4761660	406951	653173	766181	5.78	863.158	C26 H40 N7 O18 P3 S	2-METHYL-3-HYDROXY-BUTYRYL-COA
4-amino-4-deoxychorismate	392903	292884	93509.9	1	1	810885	1	1	350798	1	96838.2	1	8.95	480.276	C26 H40 O8	CPD-14502
2-(formamido)-Nsup1sup-(5-phospho-β;-D-ribosyl)acetamidine	1	268531	176551	1	2.23565e+06	506067	171119	89887.2	188093	1	108877	1	25.02	656.329	C26 H52 N6 O11 S	CPD-8951
quercetin 4'-O-glucoside	1	1	1	1	92160.7	121754	1	1	292157	1	1	1	5.67	617.088	C27 H21 O17	CPD-7700
3-oxo-2-(cis-2'-pentenyl)-cyclopentane-1-(E-buta-2-enoyl)-CoA	1	1	1	1	84802.8	109222	1	1	240353	1	1	1	5.68	636.097	C27 H24 O18	LUTEOLIN-7-O-BETA-D-DIGLUCURONIDE
CDTA	13342494	13853158	7.64136e+06	14557996	268562	247718	85981.3	7532999	551909	4063085	8.00078e+06	8786065	8.14333	575.149	C27 H27 O14	CPD-9588
12-hydroxydihydrochelirubine	11434123	1	14836596	12157087	7571938	2.668e+06	12465975	7752246	8935296	5932812	8683886	7568791	9.29546	577.165	C27 H29 O14	VITEXIN-2-O-B-L-RHAMNOSIDE
delta;-tocotrienol	29792454	9195292	22888232	12148089	229508	262334	33922928	9785508	457762	9134938	12112619	19919882	8.05583	593.159	C27 H29 O15	CPD-20014
4'-hydroxyechinenone	93054.2	142070	1	100955	401605	1	1	1	987372	1	1	1	7.22	609.146	C27 H29 O16	CPD-15105
glycyrrhetinate	112806	1	1	1	201319	621713	163135	1	849976	1	1	140674	5.99	782.15	C27 H30 N9 O15 P2	FAD
quinolinate	1	156486	1	165862	227083	1	212981	1	1	1	1	1	5.11	530.179	C27 H30 O11	CPD-6622
5,10-methylenetetrahydropteroyl mono-L-glutamate	8140558	875220	4.90573e+06	10924460	22749416	1	7.43679e+06	1.80458e+06	3586567	3.49915e+06	4.0558e+06	2.41138e+06	8.54909	578.171	C27 H30 O14	APIGENIN-7-O-NEOHESPERIDOSIDE
(2-oxindol-3-yl)acetyl-L-aspartate	13642067	14233191	29583098	1	1.06821e+06	1.51782e+06	9269608	7828437	2.31898e+06	13906441	6383207	8666076	8.38	594.168	C27 H30 O15	CPD-15289
gamma;-solanine	4575282	5044652	2.93036e+06	5.0637e+06	9066638	1	6497151	2.4384e+06	1	2.47393e+06	3.0304e+06	3.07138e+06	7.96	610.163	C27 H30 O16	CPD-8034
(-)-iendoi-fenchol	86423.1	98814.7	1	85490.8	249223	115010	172500	1	1	1	1	1	10.8817	626.158	C27 H30 O17	CPD-8009
myricetin 3-O-β;-D-glucoside	1	399184	1	1	216353	116727	594059	1	2021430	1	1	1	7.24	642.141	C27 H30 O18	CPD-14844
L-proline	4368263	4.87503e+06	2.73702e+06	4.89826e+06	1.33452e+06	1.96097e+06	6.23527e+06	2245101	2821648	2277843	2.84305e+06	2.88906e+06	7.5	611.171	C27 H31 O16	CPD-20023
coumaryl acetate	223447	326327	170279	194038	1	836795	185261	1	251394	1	1	1	2.75571	512.211	C27 H32 N2 O8	RAUCAFFRICINE
5-(hydroxymethyl)-2-methyl-4(1H)-pyrimidinone	1.57244e+06	1.54489e+06	785875	1.72674e+06	2.69159e+06	4091786	1.23041e+06	679420	1.17866e+06	920229	1.16883e+06	1189703	8.0375	580.183	C27 H32 O14	CPD-7059
rhamnosylisoorientin	359108	424731	236925	415328	898670	6.27878e+06	507018	191609	14422683	134822	260761	217376	5.66	785.147	C27 H33 N9 O15 P2	FADH2
indole-3-carbinonium ion	1.55711e+06	1.48009e+06	761411	1.07396e+06	2.49226e+06	3892468	887335	675405	714282	906990	1.15587e+06	1.18581e+06	8.0375	598.194	C27 H34 O15	CPD-20011
benzyl alcohol 6-O-β;-iDi-xylopyranosyl-β;-iDi-glucopyranoside	227266	425262	1	1	1	1	1	1	1	1	1	1	16.63	531.242	C27 H35 N2 O9	STRICTOSIDINE
D-allothreonine	738599	347214	333148	487436	3.34875e+06	513453	1	195171	294001	496215	293970	97386.9	18.2755	376.279	C27 H36 O	CPD-13368
1-phenyl-3-(2,4,6-trihydroxyphenyl)propane-1,3-dione	235699	266678	158284	91392.1	2.23445e+06	1	156341	93467.3	164827	161046	179144	1	21.571	408.272	C27 H36 O3	CPD-7197
2-hydroxylamino-4,6-dNtrotoluene-O-glucoside	540712	706926	371693	735424	4.67254e+06	1552510	277708	1	1	1	1	1	24.8	454.297	C27 H38 N2 O4	CPD-14818
1-iacii-nitro-2-phenylethane	2.45244e+06	2893144	1.50088e+06	2.37886e+06	3.67006e+06	6484977	3.76807e+06	1.77515e+06	10316102	993118	1.55111e+06	1.74809e+06	5.77	859.15	C27 H40 N7 O17 P3 S	CPD0-2121
8-hydroxykaempferol	104162	134567	1	100862	219448	402482	75269.1	1	137219	1	1	1	6.19429	875.159	C27 H40 N7 O18 P3 S	K-HEXANOYL-COA
8-oxo-dGTP	301669	159315	158606	340955	2.12227e+06	550586	155267	87333.3	196945	185993	189635	1	23.2	396.306	C27 H40 O2	CPD-15839
(E)-β;-ocimene	540225	706926	371693	735424	1.82417e+06	1577338	277442	227232	421858	332778	323463	196848	24.8625	477.287	C27 H41 O7	CPD-14765
phenylhydrazine	1.146e+06	1.30734e+06	700152	1.07389e+06	1.74161e+06	2.92604e+06	1.80867e+06	798726	5209287	456275	725145	827836	5.78	861.161	C27 H42 N7 O17 P3 S	HEXANOYL-COA
delta;-tocopherol	2347893	2743996	1.45679e+06	2.28032e+06	3.52123e+06	5.83783e+06	3601775	1.67013e+06	9766145	963305	1.4921e+06	1.6781e+06	5.77	877.16	C27 H42 N7 O18 P3 S	OH-HEXANOYL-COA
CMP	1	218361	179171	1	1	843882	1	1	1	1	1	1	21.51	382.335	C27 H42 O	CPD-12159
echinenone	328365	441994	248137	322351	2.36854e+06	699989	250025	114595	166897	1	128453	79746	21.51	413.33	C27 H43 N O2	CPD-13080
solanidine	188525	209997	231737	1	1.76566e+06	636005	112941	82690.7	125122	102511	80470.2	1	25.13	398.342	C27 H44 N O	CPD-9217
3-hydroxy-15-dihydrolubimin	1	1	1	443194	1	194107	1	1	1	1	1	1	26.75	384.339	C27 H44 O	CPD-4187
1-(methylsulfanyl)-5-iacii-nitropentane	1	1	1	1	1	1	1	1	1	180717	1	1	24.72	386.346	C27 H46 O	CHOLESTEROL
nornicotine	3.13503e+06	453797	581123	570897	249431	1	316004	1	378980	1	1	1	27.1029	402.341	C27 H46 O2	DELTA-TOCOPHEROL
O-topolin	155133	165449	88375.8	258549	1.95146e+06	1	1	426896	193032	180717	1	1	21.3413	404.377	C27 H48 O2	CPD-7192
1,8-cineole	349711	104422	831160	969127	1.4156e+06	4301736	1	1	490234	1	1	1	2.59857	576.18	C28 H32 O13	CPD-16746
4-coumaroyl-3',4'-dihydroxyphenyllactate	283021	158678	83544.3	190690	511751	233809	135078	1.22648e+06	147397	1	1.50414e+06	1.72113e+06	8.95636	592.184	C28 H32 O14	12-BIS-O-SINAPOYL-BETA-D-GLUCOSIDE
7,8-dihydropteroate	1568080	1.98731e+06	875932	2.09904e+06	426316	763047	1	825536	647814	863155	988073	978595	9.21727	608.184	C28 H32 O15	CPD-14962
3β;-hydroxy-4β;-methyl-5α;-cholest-7-ene-4α;-carboxylate	394022	471623	180703	390435	167016	202038	682653	238062	976840	86434.5	176916	296712	6.63333	625.162	C28 H33 O16	CPD-10502
pseudoionone	530544	658081	315763	40735524	1.10131e+06	1.54927e+06	1	333412	2.36227e+06	1.18512e+06	1447957	384700	6.47727	574.221	C28 H34 N2 O11	CPD-19534
precorrin-1	1387476	161967	2.97547e+06	5157279	1.81848e+06	1.3123e+06	6.65455e+06	2.47229e+06	7594360	2.49415e+06	3077721	3128044	11.45	610.19	C28 H34 O15	CPD-7074
salicyl alcohol	662824	801068	324699	1.3311e+06	1	2.43592e+06	1	97529.5	328367	267063	406281	182710	24.12	468.295	C28 H40 N2 O4	CPD-14816
psicofuranine	558072	672661	307103	610001	3546649	992834	293969	327611	339057	304046	347791	299480	17.36	552.315	C28 H40 N8 O4	CPD-12232
oryzalexin E	4.11942e+06	776258	2.38174e+06	478082	3441712	1.70343e+06	522660	1	1	2.15174e+06	200747	1	16.42	410.318	C28 H42 O2	CPD-15837
3,7,4'-trimethylquercetagetin	865085	308744	504268	233793	403922	709929	1.32009e+06	133317	1.31126e+06	327009	540458	589793	6.5	889.167	C28 H44 N8 O17 P3 S	CPD-9771
monodeglucosyl des-acyl avenacin A	1	84919.2	89752.1	479096	418136	122927	681081	548874	1.09072e+06	101601	93565.5	851070	21.6064	396.35	C28 H44 O	CPD-12910
ipi-nitrophenyl-β;-D-xylobioside	857104	1	1.99836e+06	82672.5	1	1	1	535018	1.10103e+06	437171	1.28043e+06	881216	20.0012	412.325	C28 H44 O2	CPD-4580
soyasapogenol A	9777281	897181	4.78588e+06	1.60228e+06	13374563	3.75378e+06	699987	86852.4	1	6.59102e+06	276613	1	18.33	398.357	C28 H46 O	CPD-8135
phosphatidylglycerophosphate (1-octadecenoyl(9Z), 2-palmitoyl)	1	84446.2	85182.8	479096	410153	122816	128268	105262	172185	101601	93565.5	115418	22.0209	414.341	C28 H46 O2	CPD-12917
7β;-hydroxytaxusin	1	1	270280	110749	1.20131e+06	748477	265493	114595	168156	231337	129462	79746	21.816	430.333	C28 H46 O3	CPD-12496
4α;-formyl-5α;-cholesta-8,24-dien-3β;-ol	1	103034	85421.2	215181	1	586136	115207	85251.1	1	766166	72400.5	70779.4	21.08	446.344	C28 H46 O4	CPD-718
thiosulfinate	54558612	66185876	33429156	68335088	3503534	1.00522e+06	81474144	37243448	42013352	24385216	33110592	33470110	6.79333	511.301	C28 H47 O6 S	CPD-11839
(12Z,15Z)-9,10-epoxyoctadeca-12,15-dienoate	159716	243206	81456.1	181677	1.71295e+06	104453	88842.2	1	199566	74847.2	93181	1	13.976	543.308	C28 H47 O8 S	CPD-19795
1,3,7,9-tetramethylurate	1	149791	864853	1	1.50146e+06	429235	1	1	1	1	1	1	17.8	400.375	C28 H48 O	CPD-709
stigmasterol 3-O-β;-D-glucoside	9775747	897181	4.78588e+06	1.60228e+06	13425006	3.75378e+06	699987	86852.4	1	6.59076e+06	276613	1	18.33	416.367	C28 H48 O2	DMPBQ
(22R,23R)-22,23-dihydroxycampesterol	1	1	1	1	5.22359e+06	2.05502e+06	1	1	1	386626	1	1	21.74	432.354	C28 H48 O3	CPD-12495
2'-deoxyuridine 3'-monophosphate	531901	1	280558	1	1	1	1	1	1	330157	1	1	18.84	448.365	C28 H48 O4	CPD-716
1-linoleoyl-2-linoleoyl-phosphatidylcholine	371467	501551	445813	138486	4.10628e+06	2.09563e+06	169641	170517	292276	213544	285213	230679	23.14	464.351	C28 H48 O5	CPD-634
gibberellin Asub110sub	545308	694962	720319	1	7.18744e+06	2716435	232893	1	336646	310471	414415	294973	22	480.345	C28 H48 O6	CPD-697
clotrimazol	103616	172801	144316	772368	719734	205811	261726	481804	522824	465503	101006	308930	18.7933	496.344	C28 H48 O7	CPD-12501
oxythiamine	8911375	819425	4.38985e+06	1.66752e+06	10534495	3.07234e+06	190078	140456	222176	5.4916e+06	235268	146773	20.86	402.391	C28 H50 O	CPD-710
1,2-dii-O-ioctylglycerol	1	270360	864853	1	1.50146e+06	714808	1	98678.1	221542	1	116105	118293	25.51	418.385	C28 H50 O2	CPD-711
7-oxateasterone	245909	346737	574743	260715	924665	395613	333664	132266	161117	752900	162216	77731.8	21.6717	434.37	C28 H50 O3	CPD-715
N-(2-chloro-4-pyridyl)-iN'i-phenylurea	1	122345	311332	111328	1	1	1	1	1	1	1	1	19.45	450.362	C28 H50 O4	CPD-17421
1-oleoyl-2-palmitoyl-phosphatidylglycerol	1	418388	1	1	1	1	1	143014	238465	1	241862	182376	23.15	466.354	C28 H50 O5	CPD-724
L-hexahomomethionine	252218	1	1	1	427069	93188.2	1	1	1	168204	1	1	20.15	423.42	C28 H55 O2	CPD-7833
2-formylpyridine	1	131398	1	143643	1.04249e+06	204481	1	1	1	1	1	1	17.36	769.979	C29 H17 Cl N7 O11 S3	CPD-8829
(S)-NADHX	1	1	1	1	213767	316079	1	1	1	1	1	1	9.3	695.213	C29 H29 N9 O12	CPD0-1473
kinetin	685120	600943	345673	841330	1.74949e+06	1.91901e+06	812496	257593	579157	257668	369112	336898	8.6	636.171	C29 H32 O16	CPD-9693
tolcapone	1	1	1	120160	210492	328718	188772	1	1	1	1	1	5.08	699.232	C29 H33 N9 O12	CPD-1301
4-methylumbelliferone	2.33559e+06	1	2.79988e+06	5.91892e+06	1	1	703971	2.45112e+06	15951167	3.26341e+06	4.08433e+06	4368964	7.47	574.202	C29 H34 O12	CPD-9677
betulin	3.85589e+06	4247584	2.4746e+06	4281414	7.69562e+06	10059438	5455747	2.02868e+06	6.48828e+06	2.06468e+06	2.55596e+06	2591241	7.96	606.192	C29 H34 O14	CPD-16747
menaquinone-1	103945	1	203739	270604	1	1.39185e+06	100465	1	1	1	191382	104111	6.65143	544.242	C29 H36 O10	10-DEACETYLBACCATIN-III
glucobrassicin	156674	173127	118231	191496	1.33836e+06	414505	1	1	128490	1	1	1	24.81	896.131	C29 H39 N8 O17 P3 S	N-METHYLANTHRANILOYL-COA
3-O-aceylpapaveroxine	1	1	1	85312	1.20255e+06	1	1	1	1	1	1	1	22.01	482.31	C29 H42 N2 O4	CPD-14817
carbidopa	1.26206e+06	1.41655e+06	738484	1204581	1.80797e+06	3247750	1909861	877698	5572471	490099	765191	896034	5.78	887.169	C29 H44 N7 O17 P3 S	CPD0-2108
5-methylcytidine	280847	510955	583012	1	152552	1.77221e+06	137364	1	212178	160470	242222	146866	21.436	424.325	C29 H44 O2	CPD-15836
cannabidiol	1	84690.3	1	89669.7	804420	254794	105972	1	303359	1	1	75153.4	16.6471	520.306	C29 H44 O8	CPD-10540
lupinate	10847735	3.60556e+06	1.17446e+06	1.14729e+06	72930640	5.50057e+06	6.42753e+06	1.95434e+06	2505105	6875733	7.83808e+06	851917	17.59	536.304	C29 H44 O9	CPD-10536
gibberellin Asub43sub	1	396526	374980	374577	1	1	1	1	198156	1	1	1	23.62	441.327	C29 H45 O3	CPD-12909
9,10-epoxy-10,12Z-octadecadienoate	250596	308744	139422	286360	436865	842154	244604	133317	1.61982e+06	100530	124081	113801	7.22	889.184	C29 H46 N7 O17 P3 S	CPD-196
(+)-sesamin	340726	557678	452513	1	1	1.79671e+06	140005	1	212178	1	230180	146866	21.38	426.362	C29 H46 O2	CPD-4576
3-methylxanthine	385956	164258	1.05902e+06	258549	2257812	340369	1	426896	193032	1	1	1	20.2287	443.341	C29 H47 O3	CPD-5846
avenasterol	416855	193287	446867	1	1	583570	176368	1	151167	298255	241840	288765	26.5011	412.377	C29 H48 O	CPD-4125
dihydrolipoamide	1.3782e+06	114333	108620	715597	595376	1.09022e+06	865953	1	155726	198690	178772	1	29.698	428.372	C29 H48 O2	CPD-12907
5'-(p-nitrophenyl)thioadenosine	1	138390	111210	623241	5859322	512352	180052	378216	404144	357907	409019	350436	18.7145	557.328	C29 H49 O8 S	CPD-11828
(10bS, 4aR)-normaritidine	100226	139940	1	160017	199042	217841	92355.3	1	1	1	1	1	20.4367	573.299	C29 H49 O9 S	CPD-11826
campest-4-en-3β;-ol	6.07174e+06	6.7935e+06	3449788	5.68098e+06	8850589	16926548	9258693	4286931	30810768	2.35396e+06	3.63122e+06	4471639	5.78	790.26	C29 H50 N3 O18 P2	UDP-OHMYR-GLUCOSAMINE
sitosterol	1	343593	221347	340430	2.5411e+06	873791	187618	116201	286474	186149	229105	107803	23.27	414.392	C29 H50 O	CPD-4143
(3Z)-phytochromobilin	1	226545	106700	359024	1.6787e+06	583570	443237	1	150886	259085	210346	288496	30.771	430.387	C29 H50 O2	ALPHA-TOCOPHEROL
isocryptoxanthin	1	1	1	589005	1.00787e+06	1	1	110215	142911	1	1	1	26.75	478.373	C29 H50 O5	CPD-11827
luteolin 7-O-neohesperidoside	1	325069	280438	1	2.28942e+06	1.20195e+06	100784	1	150998	134062	201090	123828	21.64	494.362	C29 H50 O6	CPDQT-326
vitexin 2''-O-β;-L-rhamnoside	209388	363580	1	167662	457347	1.90967e+06	1	1	1	1	1.13602e+06	242660	2.53	117.993	C3 H2 O5	HYDROXYMALONATE
campest-4-en-3-one	73391.4	148936	1	1	105129	344489	1	1	1	1	1	1	1.2	164.961	C3 H2 O6 P	PHOSPHO-ENOL-PYRUVATE
DIMBOA-β;-D-glucoside	73479	149292	1	98141.5	105402	344127	1	1	92742.2	1	1	1	1.19	182.971	C3 H4 O7 P	G3P
7,2'-dihydroxy-4'-methoxy-isoflavanol carbocation intermediate 2	292995	478661	1	196760	542238	2.58838e+06	1	1	1	1	887685	1	2.97	90.0118	C3 H6 O S	CPD-9273
dimethylsulfoniopropanoate	1	1	1	1	104192	1	115336	1	484876	1	1	1	5.77	121.018	C3 H7 N O2 S	CYS
L-glutamate	1	221249	1	115182	174309	712507	1	1	1	1	1	1	1.36	105.044	C3 H7 N O3	SER
N-guanyl-1,7-diaminoheptane	410077	1.17923e+06	1	1	611066	3.04491e+06	1	1	1	1	192706	1	2.14	103.052	C3 H7 N2 O2	CPD-2483
(R)-norcoclaurine	383366	512418	1	222167	1	1	1	1	1	1	999597	1	2.97	108.022	C3 H8 O2 S	CPD0-1951
caffeoylserotonin	292995	478661	1	196760	542238	2.58838e+06	1	1	1	1	887685	1	2.97	92.0484	C3 H8 O3	GLYCEROL
maniladiol	1	422232	1	375101	571362	231678	804895	1	2.16566e+06	1	1	1	11.2167	502.07	C30 H14 O8	CPD-9562
benzyl 6-O-β;-iDi-apiofuranosyl-β;-iDi-glucopyranoside	281535	385481	171460	349356	663824	998148	663853	164440	1.70263e+06	233238	200006	209146	6.23	504.085	C30 H16 O8	CPD-9561
L-tetrahomomethionine	88882.7	111052	1	106333	287669	366744	147895	1	714070	1	1	83536.8	5.66	577.134	C30 H25 O12	CPD-7384
gibberellin Asub53sub	1	1	1	1	920705	1.0998e+06	1	1	1	1	1	1	9.4	609.123	C30 H25 O14	CPD-18098
isoformononetin	1	1	1	1	186868	238929	1	1	465596	1	1	1	5.63	594.137	C30 H26 O13	CPD-14991
cinnamoyltyramine	1	203387	1	179149	1.75252e+06	1	1	1	1	1	1	1	8.72	610.142	C30 H26 O14	CPD-14978
caranine	1	1	1	1	132540	202424	135666	1	1	1	1	1	5.08	711.158	C30 H31 O20	CPD-7870
geranylgeranyl chlorophyll b	220829	238712	140959	241976	605961	659785	275977	103346	1.19538e+06	75091.8	139417	173354	5.63	711.216	C30 H33 N9 O12	CPD-12996
neoglucobrassicin	84569	133509	1069110	1.81872e+06	120199	257616	130291	933544	431471	773874	1.1366e+06	99656.4	5.78	713.251	C30 H35 N9 O12	CPD-1302
2'-deoxycytidine	1	328604	1	1	1	742072	1	139028	1.58588e+06	1	1	1	7.23	911.162	C30 H40 N7 O18 P3 S	CPD-5922
epoxypheophorbide iai	1	1	1	1	772650	140019	1	1	1	1	1	1	24.8	927.12	C30 H40 N7 O19 P3 S	CPD-12199
quercetin 3-O-(4"-O-ipi-coumaroyl)-glucoside	1.42983e+06	333675	1.98867e+06	404338	2.95893e+06	842948	666485	1	1.04672e+06	879403	1.21561e+06	1	21.385	416.297	C30 H40 O	CPD-7206
(2E,4E,6E)-7-hydroxy-4-methylhepta-2,4,6-trienal	349231	357266	139422	314584	491788	952758	234992	139028	1.83856e+06	100530	134526	132261	7.22	911.17	C30 H42 N8 O17 P3 S	CPD-9207
raucaffricine	4396695	4.9148e+06	2.69736e+06	4.71353e+06	7144261	1	7176178	3.22001e+06	1	2087549	2.74263e+06	3.02006e+06	6	748.25	C30 H44 N4 O18	CPD-13226
thiourea dioxide	1	318036	116374	636013	5.8449e+06	1.74329e+06	1	1	312757	92292.6	114433	1	23.4575	436.325	C30 H44 O2	CPD-6947
4-methylene diaminopimelate	1	245342	187659	1	1	990239	1	1	1	88177.4	121992	1	23.666	484.327	C30 H44 O5	CPD-9474
1-linoleoyl-2-(3E)-hexadecenoyl-phosphatidylglycerol	1	269411	125283	288056	2818234	912927	1	1	156782	1	113850	1	25.01	469.34	C30 H45 O4	CPD-14483
geranyl β;-iDi-glucopyranoside	1949268	172393	1.03886e+06	154451	3667625	742412	137557	978036	1.68095e+06	1.38907e+06	2.08641e+06	1.43954e+06	19.5533	438.349	C30 H46 O2	CPD-12830
curcumin 4'-O-β;-D-gentiobioside	455558	615831	1	144009	1	1	1	1	371154	429718	330498	1	22.02	454.336	C30 H46 O3	CPD-14485
2-hydroxylamino-4,6-dNtrotoluene-C3-glucoside	1	1	1	1	1	132613	1	1	1	1	1	1	23.13	502.335	C30 H46 O6	CPD2GG-5240
calystegine A3	461326	333898	371769	125228	1	1.25359e+06	1	1	1	509186	1	1	21.65	471.34	C30 H47 O4	CPD-9481
phosphoienolipyruvate	11421587	1.01009e+06	5782864	1.8433e+06	16355197	3.85575e+06	1	140456	222176	7174024	275986	146773	20.4927	424.373	C30 H48 O	CPD-12868
3,3',5'-trimethylmyricetin	2.03667e+06	181544	1.14727e+06	226932	2.27779e+06	579898	106974	1	189652	1.32623e+06	146866	105582	19.7709	440.367	C30 H48 O2	CPD-14492
8-hydroxypurine	2.76294e+06	3.69013e+06	3654554	786257	1	10768148	1.36009e+06	1.0707e+06	1.98762e+06	1.80713e+06	2469374	1704663	22	456.352	C30 H48 O3	CPD-14486
betulNc aldehyde	1.32325e+06	1	416774	257661	3.19969e+06	499803	168373	1	1	932119	1	1	20.15	426.388	C30 H50 O	CPD-13883
pratensein	11423234	1010802	5.78316e+06	1.84402e+06	16355536	3.8591e+06	190078	140456	222176	7174024	275986	146773	20.86	442.384	C30 H50 O2	CPD-14494
2-carboxy-D-arabNtol	1.06526e+06	1282888	596453	1.06548e+06	7268208	1.94832e+06	574476	644785	652738	571266	658783	565629	17.36	458.376	C30 H50 O3	CPD-7610
N-methylaminobutanal	1	139944	106945	1	712841	1.85285e+06	343002	116880	160743	166812	138075	78055.3	21.955	474.36	C30 H50 O4	CPD-13251
maltopentaose	258861	1	1	1	1.5831e+06	124398	1	1	1	173373	1	1	20.15	428.399	C30 H52 O	HOPAN-22-OL
9,9'-di-icS-zeta;-carotene	1.32298e+06	1	416423	256127	3.19969e+06	500977	167978	110215	142911	931860	1	1	21.6167	444.399	C30 H52 O2	CPD-10307
malonyl-furaneol glucopyranoside	363936	1	1	1	590291	191143	188200	1	855323	1	1	1	20.948	828.275	C30 H52 O26	CPD-8065
gamma;-L-glutamyl 5-phosphate	375758	471998	476699	108323	4295657	2.09009e+06	160170	150481	289950	206728	281655	199114	23.14	460.396	C30 H52 O3	CPD-15449
kaempferide triglycoside	1	206883	664162	1	5013481	1.01811e+06	1	1	1	1	1	1	21.83	476.387	C30 H52 O4	CPD-15447
dimeric urushiol peroxide	318014	399184	162716	325468	547036	1.05049e+06	583664	197296	1.91628e+06	91358.1	150461	256310	5.78	624.153	C31 H28 O14	CPD-14980
gibberellin Asub29sub	1	1	1	1	99621.3	133871	76751.8	1	229388	1	1	1	5.68	640.143	C31 H28 O15	CPD-14979
9-icS-β;-carotene	375737	436459	222618	482742	305737	1.17152e+06	593102	174983	1.48898e+06	104532	160881	156042	8.87167	586.235	C31 H38 O11	BACCATIN-III
(+)-α;-pinene	82041.3	71790.6	1	76191.2	118855	407622	1	1	933716	1	1	1	7.22	913.192	C31 H46 N7 O17 P3 S	CPD-14450
gibberellin Asub38sub	1	1	1	1	1	220154	1	1	1	1	1	1	23.25	450.356	C31 H46 O2	2-METHYL-3-PHYTYL-14-NAPHTHOQUINONE
ferulate	12669382	15412222	8030149	13717416	1	1	7472952	8683719	8769119	7959030	9139398	8154741	17.36	515.327	C31 H47 O6	CPD0-1606
L-dopachrome	3.20262e+06	469842	730234	1	4.38734e+06	1	1	152786	372709	141807	1	166143	28.59	452.37	C31 H48 O2	CPD-12831
ppGpp	1.47743e+06	236663	201857	279699	1.98541e+06	523814	505478	100402	290862	551216	479345	379387	29.2325	469.373	C31 H49 O3	CPD-12867
L-threonine	328208	1	393779	1	563361	102897	1	1	1	1	1	1	28.08	454.38	C31 H50 O2	CPD-12866
(4aS,10bR)-noroxomaritidine	1	1	1	1	419519	126455	1	1	1	1	1	1	24.74	424.419	C31 H52	CPD-14263
O-sinapoylglucarolactone	1	341729	1	193941	1	944729	1	169604	178009	127095	142289	113992	19.04	440.412	C31 H52 O	CPD-14905
ialdehydoi-D-glucuronate	369306	1	313026	1	1.08317e+06	160713	1	1	1	296136	1	1	20.47	456.396	C31 H52 O2	CPD-12865
N-methyl-L-glutamate	1	1	170821	1	1	363026	1	1	1	1	1	1	23.61	949.1	C32 H38 N7 O19 P3 S	CPD-9925
(+)-α;-thujene	409098	468405	116026	527572	702868	1.82719e+06	626478	225465	178680	167420	149101	121794	5.12	726.211	C32 H38 O19	CPD-18093
N-demethylnarwedine	1	1	1	1	89581.1	139139	1	1	309381	1	1	1	5.65	742.193	C32 H38 O20	CPD-14999
(22α;)-hydroxy-campesterol	148636	237707	121929	245965	1.44546e+06	438770	117896	105047	159782	153111	168018	117598	25.03	652.283	C32 H44 O14	CPD-8667
3-methoxy-4-hydroxy-5-iall-transi-nonaprenylbenzoate	139444	227457	116262	140964	228808	471129	1	90540	90568.6	134065	100159	108744	1.25	642.336	C32 H50 O13	CPD-14503
(S)-corytuberine	143471	223277	1.50399e+06	1	1	150847	898657	1.0618e+06	1.24975e+06	1.69511e+06	1.85962e+06	1.45222e+06	18.068	614.407	C32 H58 N2 O7 S	CPD0-1088
3,4-dihydrocoumarin	3.55288e+06	3.74659e+06	2733784	3.86985e+06	5.19738e+06	4220469	4176640	2.51959e+06	3.24176e+06	2.40942e+06	2.83746e+06	3.07613e+06	8.73833	615.16	C33 H29 Fe N4 O5	CPD-19719
kauralexin A3	219772	268706	107891	242299	442761	589981	352321	92424.9	424423	94389.4	99635.1	112506	7.96	632.16	C33 H30 Fe N4 O6	CPD-19721
cyanidin 3-O-[6-O-(4-O-β;-D-glucosyl-ipi-coumaroyl)-2-O-(β;-D-xylosyl)-β;-D-glucosyl]-5-O-(6-O-malonyl-β;-D-glucoside)	981699	1166883	654533	1.08536e+06	1.57653e+06	2.62736e+06	1.69767e+06	727081	4359384	499609	663585	734216	6	811.133	C33 H31 O24	LUTEOLIN-7-O-BETA-D-GLUCURONOSYL-1-2
7,4'-dimethylkaempferol	431114	258174	169781	1	1	1	403869	1	1	89062.8	137592	159867	6.38143	580.216	C33 H32 N4 O6	BILIVERDINE
(E)-phenylacetaldehyde oxime	167132	154761	107911	192379	1	526801	187284	1	114599	256266	163047	239925	4.36	582.233	C33 H34 N4 O6	1516-DIHYDROBILIVERDIN
tri-acyl estolide	1	120210	1	84207.7	1	155200	1	151502	197623	1	1	1	19.74	584.276	C33 H36 N4 O6	3Z-PHYCOCYANOBILIN
methyl gibberellin Asub20sub	336096	379773	1	407578	504229	1	457942	193498	1	147588	149101	108307	5.11	692.227	C33 H40 O16	CPD-6623
4α;-methyl-5α;-cholesta-8,24-dien-3β;-ol	1	1	1	1	241465	292989	94903.8	1	619512	1	1	1	5.68	740.219	C33 H40 O19	CPD-10348
isovitexin 2''-O-β;-iDi-glucosyl 7-O-galactoside	765687	856462	476688	833038	1.92183e+06	2100755	1.10217e+06	411665	3.68967e+06	355844	479557	533167	5.64	756.224	C33 H40 O20	CPD-18169
moiramide B	951095	1157898	721812	1.13029e+06	1.43937e+06	1.64313e+06	1.83926e+06	689372	2.92504e+06	499034	537353	744545	6.01	772.187	C33 H40 O21	CPD-15024
L-arogenate	3.28747e+06	3.82769e+06	2206478	3.56201e+06	5411035	8503368	120160	2435807	1	1.59543e+06	1.90961e+06	2.88586e+06	6	788.198	C33 H40 O22	CPD-14821
munjistin	1	1	1	1	126311	79865.6	1	1	1	1	1	1	8.42	950.181	C33 H45 N8 O17 P3 S	CPD-10516
5-(methylsulfinyl)pentyl-glucosinolate	1	1	1	1	101880	143107	1	1	1	1	1	1	7.96	952.224	C33 H47 N8 O17 P3 S	CPD-10508
gibberellin Asub1sub	1	1	1	1	126311	79865.6	1	1	1	1	1	1	8.42	968.192	C33 H47 N8 O18 P3 S	CPD-10517
taxa-4(20),11-dien-5α;,13α;-diol	510515	580200	982649	175374	4619020	2.24654e+06	242648	247617	342496	379722	514085	295896	22.76	575.387	C33 H53 N O7	CPD-13081
cyanidin 3-O-β;-iDi-caffeoylglucoside	1	229253	240915	141760	1	1.45709e+06	1	243011	102135	1	172986	201870	22.115	560.402	C33 H54 N O6	CPD-9213
delphNdin 3-O-rutinoside	1	2.12744e+06	1	642800	724405	95596.4	1	824192	1	1.00797e+06	1.55346e+06	862721	24.1725	548.411	C33 H56 O6	CPD-556
2-hydroxy-dATP	113517	10779637	5.81048e+06	538089	1.02679e+06	404352	76522.7	5.27823e+06	1.00351e+06	5.08113e+06	1	6879880	7.89727	612.158	C34 H30 Fe N4 O4	PROTOHEME
8-hydroxy-7-methoxy-flavone	459994	469059	863620	457257	1.06598e+06	1	519399	663697	1	655356	834682	269945	8.458	628.16	C34 H30 Fe N4 O5	CPD-19720
trigonelline	391954	392689	256837	120092	1	1	99492.6	1	116132	1	191382	104111	13.04	582.201	C34 H30 Mg N4 O4	MG-PROTOPORPHYRIN
digitoxigenin	575411	537947	367627	164296	1.00887e+06	1	130831	98445.1	152910	75050.7	259896	134289	13.04	560.243	C34 H32 N4 O4	PROTOPORPHYRIN_IX
5-mercaptodeoxyuridine	294365	1	1	1	814275	226461	1	1	1	1	1	1	27.24	725.187	C34 H33 N2 O16	CPD-15297
(4-hydroxyphenyl)acetaldehyde	160581	156561	96634.8	130070	1.19403e+06	272756	224992	1	196546	1	109320	105425	12.607	577.231	C34 H33 N4 O5	CPD-14963
(2S)-sakuranetin	390736	483893	115478	516314	705805	1.59889e+06	646078	193498	1	171726	196968	121019	5.11	730.18	C34 H34 O18	CPD-16602
quNdine	1	88982	1	1	704607	153898	1	1	1	1	1	1	17.36	596.258	C34 H36 N4 O6	HAEMATOPORPHYRIN-IX
Delta;sup9sup-tetrahydrocannabinolate	1	1	1	1	586501	93190	1	1	1	1	1	1	17.36	583.267	C34 H37 N3 O6	CPD-12212
4-sinapoyloxybutylglucosinolate	1	1	1	1	626325	119546	1	1	1	1	1	1	17.36	566.294	C34 H38 N4 O4	PROTOPORPHYRINOGEN
(E)-1-(glutathion-S-yl)-N-hydroxy-omega;-(methylsulfanyl)pentan-1-imine	1.42927e+06	1.30181e+06	705113	1.23253e+06	1.98196e+06	1	1.92268e+06	846406	1	542020	851874	1	6	770.206	C34 H42 O20	CPD-14960
luteolin 7-O-β;-D-glucoside	512251	1455404	1	345691	287683	1	1	228882	1	1	374558	171807	22.9171	560.403	C34 H56 O6	CPD-13084
4-nitroso-2,6-dNtrotoluene	137903	1	1	202128	1	629099	101314	1	1	94931	1	1	23.18	626.399	C34 H58 O10	CPDQT-522
densipoloyl-CoA	450518	1	222805	1	1	456483	279050	1	1	416772	1	1	21.38	642.393	C34 H58 O11	CPDQT-523
3-hydroxy-5-methoxybiphenyl	1.82978e+06	249110	597962	314196	1.25909e+06	317736	724351	169705	322007	539097	352160	401847	29.05	709.419	C34 H64 N O12 P	BISOHMYR-GLUCOSAMINYL-1P
S-adenosyl-1,8-diamino-3-thiooctane	238770	272275	875932	125107	1.07569e+06	1	360543	825536	962963	82309.4	254050	74037.3	4.94273	608.19	C35 H28 Mg N4 O5	DIVINYL-PROTOCHLOROPHYLLIDE-A
(+)-icS-isopulegone	133522	213721	216896	132577	568512	1.31115e+06	347638	219915	256109	96271.7	273070	262902	10.1225	610.201	C35 H30 Mg N4 O5	DIVINYLCHLOROPHYLLIDE-A
1D-imyoi-inositol 3-diphosphate 1,2,4,5,6-pentakisphosphate	1.40887e+06	1.7657e+06	848596	1.85694e+06	5.51578e+06	3.99053e+06	1.21257e+06	798388	899301	841746	948218	941758	9.76	626.194	C35 H30 Mg N4 O6	CPD-7014
trifluoromethionine	1	108573	1	125547	357614	249582	1	1	1	77517.8	1	1	10.278	611.206	C35 H31 Mg N4 O5	131-OXO-MAGNESIUM-PROTOPORPHYRIN-IX-13-M
3-methylinosine	1	82699.2	83411.5	1	1	381815	1	1	1	1	1	1	25.49	612.207	C35 H32 Mg N4 O5	CHLOROPHYLLIDE-A
6α;-hydroxy-castasterone	319280	415562	157876	1	1	1	256874	161956	190073	169246	203487	190510	9.76	628.205	C35 H32 Mg N4 O6	CPD-7015
1,3-dioctanoyl-1,2,3-butanetriol	276165	215306	80925.6	138417	329730	528494	262128	124723	1	1	96564.2	98900.2	8.76	644.193	C35 H32 Mg N4 O7	CPD-19759
2-methoxy-6-(iall-transi-nonaprenyl)phenol	1	85288.4	1	1	677560	1	1	1	1	1	1	1	17.37	597.248	C35 H33 Mg N4 O4	MG-PROTOPORPHYRIN-MONOMETHYL-ESTER
9-demethylmunduserone	1	73719.7	89079.1	1	1	345805	1	1	1	1	1	1	25.49	590.243	C35 H34 N4 O5	CPD-7061
cortisone	1	1	1	1	1.09192e+06	389907	1	1	1	1	1	1	25.5	606.254	C35 H34 N4 O6	CPD-18666
gibberellin Asub20sub	1	468405	1	1	1	1	626478	1	1	1	1	1	5.12	726.176	C35 H34 O17	CPD-18100
3S-(4-hydroxyphenyl)-3-hydroxy-propanoyl-CoA	1	1	1	1	94668.8	184914	1	1	1	1	1	1	8.61	981.195	C35 H50 N7 O18 P3 S	CPD-11526
benzylisothiocyanate	1	1	1	1	2628996	1.69667e+06	5830860	3.16589e+06	9403122	1	1	4.59271e+06	21.2217	536.396	C35 H52 O4	CPD-9635
(+)-pinoresinol	1.55233e+06	1	675439	175278	283924	98431.1	1	1	1	1.05808e+06	1	1	23.1933	651.346	C35 H57 O7 P2	ALL-TRANS-HEPTAPRENYL-DIPHOSPHATE
teasterone	211340	274461	253111	76553.7	1.98306e+06	1.02554e+06	115500	108662	135046	145723	209514	1	21.41	574.426	C35 H58 O6	CPD-11606
16,17-dihydro-16α;,17-dihydroxy gibberellin Asub12sub	2.47676e+06	3.28787e+06	5.62307e+06	3.83569e+06	1	7.21738e+06	3.08428e+06	2.44393e+06	1	3.41928e+06	4227839	1	23.23	576.435	C35 H60 O6	CPD-11608
24-epicathasterone	4.28301e+06	289577	1354963	354723	4.63371e+06	628623	5.70542e+06	1.83545e+06	1.47292e+06	789709	504744	609194	28.9508	646.452	C35 H67 O8 P	CPD0-1422
homogentisate	1	1	365872	1	624423	1	1	1	740750	378132	949488	542702	26.5633	568.516	C35 H68 O5	CPD66-34
tricoumaroyl spermidine	1	1	1	1	199185	487401	179112	1	1	1	1	1	5.09	740.185	C36 H36 O17	CPD-7151
cyanidin 3-O-glucoside-7-O-(6-O-(p-hydroxybenzoyl)-glucoside)	326669	510220	292930	753624	753432	2.12603e+06	446202	263255	1.55655e+06	92029.7	137545	313133	5.65	756.2	C36 H36 O18	CPD-7150
glyceollin II	3.67726e+06	4.53318e+06	2.6483e+06	4.28658e+06	5.94444e+06	346511	6847309	2.87653e+06	16141189	1.93735e+06	2.31012e+06	3.28191e+06	6	788.186	C36 H36 O20	CPD-7960
typhasterol	304580	296656	139422	275969	410777	809588	252266	133317	1.60853e+06	100530	124081	105484	7.22	872.206	C36 H40 O25	CPD-7864
3,4,3',4'-tetradehydroisozeaxanthin	1	138390	105280	1	1276371	138935	170610	1	1	1	1	1	20.34	598.316	C36 H42 N2 O6	BERBAMUNINE
1-18:1-2-16:0-phosphatidate	1	2.20168e+06	2.04232e+06	1	15949815	7.42362e+06	911919	1	1	1	894445	1	22.59	550.403	C36 H54 O4	CPD-14533
celosianin I	210392	272317	1	1	1.63312e+06	451699	1	1	1	1	1	1	25.01	630.379	C36 H54 O9	CPD-9460
codeinone	533260	1226301	1	1.76975e+06	1	3.34989e+06	1	1	1	1	1	1	22.52	647.394	C36 H55 O10	CPD-9475
butanoyl-CoA	1.96956e+06	954487	1.60079e+06	2124068	11985993	1.77312e+06	1.36351e+06	1.23735e+06	2.31674e+06	894382	2.04695e+06	1.05985e+06	24.2933	632.399	C36 H56 O9	CPD-9472
isovitexin 7-O-galactoside	8.16386e+06	9757257	6691078	10924469	69946536	7941522	3.77879e+06	3391305	7154000	4555972	6.78097e+06	3.95598e+06	23.48	633.401	C36 H57 O9	CPD-7612
L-canavanine	1	1	1	1	1	180924	84022.4	1	387502	1	1	1	5.78	990.318	C36 H62 O31	CPD-8066
α;-D-galactose 1-phosphate	411880	448098	491282	612345	714374	545114	192939	192580	278800	369893	402751	193875	21.8167	622.447	C36 H62 O8	CPD-12104
DIBOA	242097	284892	319448	1	3.07853e+06	1.32955e+06	238306	141445	157041	147290	213636	128829	22.4009	561.396	C37 H53 O4	3-HEXAPRENYL-45-DIHYDROXYBENZOATE
esculin	1	1	1	1	241911	171528	1	1	1	1	1	1	9.07	1025.26	C37 H54 N7 O19 P3 S	CPD-11524
3-hydroxyindolin-2-one	317308	359360	151111	253371	373604	818346	431814	204658	1.58951e+06	1	142919	255243	5.78	1027.27	C37 H56 N7 O19 P3 S	CPD-11523
1-α;-linolenoyl-2-α;-linolenoyl-phosphatidylcholine	1	1	1	1	106089	219820	92776.2	1	1	1	1	1	5.71	999.275	C37 H60 N7 O17 P3 S	CPD-10269
itransi-tuberonic acid glucoside	1	191907	1	119884	941440	249216	1	1	1	1	1	1	17.05	1001.33	C37 H62 N7 O17 P3 S	PALMITYL-COA
capsanthin	314123	900048	463856	1	12088362	2.03785e+06	266040	90146.8	247386	471511	507319	609400	26.6418	668.452	C37 H65 O8 P	CPD-8369
arachidate	2.46219e+06	913782	983186	545135	1	1	3.3797e+06	766565	575483	465066	295252	1	28.86	672.471	C37 H69 O8 P	CPD-8264
cyanidin 3-O-(3'',6''-O-dimalonyl-β;-glucopyranoside)	1	1	1	1	142989	165886	1	1	299435	1	1	1	5.82	735.306	C38 H45 N3 O12	CPD-11668
β;-D-mannopyranose	113069	143767	1	120131	186773	370372	105123	1	1	1	95639.9	75775.7	5.31	814.323	C38 H54 O19	CPD-8665
5,10-methenyl-THF	771574	2.65716e+06	3.22434e+06	1.14625e+06	2542346	472841	7.09753e+06	843476	1.15253e+06	731479	1.47112e+06	910583	24.61	575.419	C38 H55 O4	3-HEXAPRENYL-4-HYDROXY-5-METHOXYBENZOATE
lesquerolate	3.40184e+06	1	280665	1	1.89745e+06	1.24996e+06	1	1	1	1	1	1	27.98	799.457	C38 H73 O13 P2	CPD-12821
1,5-dideoxy-1,5-imino-D-galactitol	1	1	1	116023	69904.5	77163.7	179112	1	203184	1	1	1	5.418	740.18	C39 H32 O15	CPD-14995
kaempferol 3-O-β;-iDi-glucosyl-(1-2)-β;-D-glucoside	1	161044	1	1	214654	549048	1	1	1	1	1	1	1.39	756.174	C39 H32 O16	CPD-14984
emodin	929533	1.06163e+06	585607	934694	1.5857e+06	2.48609e+06	1.48009e+06	626859	4131534	369048	581122	647754	5.73	841.168	C39 H37 O21	CPD-7708
(2S,4S)-4-hydroxy-2,3,4,5-tetrahydrodipicolinate	565026	430725	1	432501	1	691089	986717	1	2.95351e+06	1	1	1	5.78	870.18	C39 H38 N2 O21	CPD-8675
iisoi-arabidopaldehyde	362633	405245	165868	292596	451289	978958	494368	228165	1.84628e+06	1	164969	293422	5.77	1023.3	C39 H60 N7 O17 P3 S	GAMMA-LINOLENOYL-COA
hamamelose	1	138550	1	1	793676	193588	1	1	1	1	1	1	17.06	1025.33	C39 H62 N7 O17 P3 S	CPD-18
UDP-α;-D-glucose	122605	191907	1	119884	894633	249216	1	1	1	1	1	1	17.05	1041.32	C39 H62 N7 O18 P3 S	CPD-17371
pyridoxamine	530857	652874	88631.7	1.99428e+06	1.77019e+06	441796	185356	1.45477e+06	1155043	635510	163966	1	29.1209	721.447	C39 H63 N O11	CPD-9212
1-18:3-2-16:3-monogalactosyldiacylglycerol	248548	1	1	1	1	1	1	1	1	1	1	1	23.3	706.456	C39 H64 N O10	CPD-9215
lathyrine	1.95902e+06	814378	998739	1	2876440	1	3.88146e+06	1.05599e+06	1.25209e+06	425945	1	1	27.71	728.462	C39 H69 O10 P	CPD-17373
campesterol	213268	1	1.61429e+06	1	1	1	1	1	122788	140872	181066	254849	24.6367	650.506	C39 H70 O7	CPD-17375
(E)-α;-monofluoromethyldehydroargNne	5.60266e+06	234664	624998	999381	1	951627	1.07992e+06	243778	396443	750125	1.56386e+06	335550	30.89	698.487	C39 H71 O8 P	CPD-8268
(L-cysteinylglycin-S-yl)(1iHi-indol-3-yl)acetonitrile	1	465505	527260	1	1.62612e+06	602795	190639	201556	316523	298872	490974	229682	23.15	620.529	C39 H72 O5	CPD-15977
solasodine 3-O-β;-D-glucoside	149443	187502	1	226456	159530	1.33319e+06	106901	1	1	1	1	1	3.63333	88.0773	C4 H10 N O	4-AMINO-BUTYRALDEHYDE
ajugose	1	368638	127107	268273	735183	1	1	153463	1.26755e+06	1	1	1	6.81333	122.062	C4 H10 O4	CPD-6995
24-methylidenelophenol	350944	510581	167304	442252	644248	1.40437e+06	634350	442509	284613	171034	342720	267257	4	119.084	C4 H11 N2 O2	CPD-470
α;-D-glucose 1-methylene-phosphonate	1	1	1	1	363384	96416.6	1	1	1	1	1	1	17.04	90.0923	C4 H12 N O	CPD-5602
cirsimaritin	267301	449711	84130.6	247662	517453	1.68296e+06	1	99378.2	1	281180	310915	87377	1.41	137.062	C4 H12 N O2 P	3-AMINOPROPYL-METHYL-PHOSPHINATE
uridine	1	1	1	1	1	328787	12912878	1	3.26407e+06	1	1	1	5.95	154.057	C4 H14 N2 S2	CYSTAMINE
prolycopene	123668	292046	1	104852	208740	753554	1	1	89716.7	100086	1	1	0.96	130.019	C4 H3 F N2 O2	CPD0-1327
7sup1sup-hydroxychlorophyll iai	1	659574	1	527084	139520	1	1	310232	425528	1	1	342201	5.77	152.049	C4 H4 N6 O	CPD0-1143
(E)-1-(glutathion-S-yl)-N-hydroxy-omega;-(methylsulfanyl)hexan-1-imine	1	1	1	1	121832	579469	1	1	1	1	1	1	5.53	132.006	C4 H4 O5	MAL
D-hexose 6-phosphate	1.22266e+06	2.13747e+06	376211	1.24711e+06	1.03903e+06	5455702	1.24043e+06	272156	824179	208205	1300346	406261	3.695	100.041	C4 H6 N O2	CPD-15056
sorgoleone	1	159808	1	1	130742	574587	1	1	1	1	1	1	1.38	132.026	C4 H6 N O4	L-ASPARTATE
(9Z)-12,13,17-trihydroxyoctadeca-9-enoate	252350	375899	1	331706	606004	1	104209	1	1	1	1	1	6	126.057	C4 H6 N4 O	CPD-3762
deoxycohumulone	2.52752e+06	4741131	537617	1534501	2254234	1	1.42414e+06	2.01413e+06	1.9283e+06	905239	3876039	1.274e+06	3.46	158.046	C4 H6 N4 O3	S-ALLANTOIN
uvaol	735004	1.43898e+06	344996	648286	1.21153e+06	4371798	209824	278388	461566	579732	321747	419144	1.33	101.048	C4 H7 N O2	CPD-68
4α;-hydroxymethyl-4β;-methyl-5α;-cholesta-8,24-dien-3β;-ol	1	571200	1	1	1	1678045	749399	1	1	1	1	278904	3.99	117.046	C4 H7 N O3	L-ASPARTATE-SEMIALDEHYDE
L-glucose	1	98665.5	1	113821	785018	251105	1	1	1	1	1	1	21.58	175.045	C4 H7 N4 O4	ALLANTOATE
(R)-prunasin	1	1	1	1	570236	3.05378e+06	1	1	1	250645	1	1	0.18	119.017	C4 H7 O2 S	CPD-7672
(6α;S,11α;S)-4-dimethylallyl-3,6α;,9-trihydroxypterocarpan	257067	254712	1	323692	295429	1.43589e+06	1	1	1	1	278747	1	3.69	135.029	C4 H7 O5	L-THREONATE
1-O-feruloyl-β;-iDi-glucose	1	1	1	1	493585	135433	1	1	1	1	1	1	21.58	197.995	C4 H7 O7 P	ERYTHROSE-4P
chrysophanol	2.69991e+06	5103001	537617	942227	2.41506e+06	3195462	1.4844e+06	2.14732e+06	2078170	922420	4.14672e+06	1.30489e+06	3.46	197.009	C4 H8 N O6 P	L-THREONINE-O-3-PHOSPHATE
kaempferide 3-O-glucoside	1	98665.5	1	113821	737830	251105	1	1	1	1	1	1	21.58	213.001	C4 H8 N O7 P	4-PHOSPHONOOXY-THREONINE
hypoxanthine	324772	1.18201e+06	169541	612995	882273	4.23037e+06	514901	526434	322838	348844	1	137658	1.29	132.055	C4 H8 N2 O3	ASN
GDP-α;-D-mannose	1	1	1	1	570236	2.93481e+06	1	1	1	250645	1	1	0.18	120.025	C4 H8 O2 S	DIMETHYLSULFONIOACETATE
(+)-catechin	1	1	1	1	177988	547169	1	1	1	1	1	1	4.79	120.044	C4 H8 O4	THREOSE
dihydroxyphaseic acid	883387	991940	134954	877219	1.5664e+06	1	1.6953e+06	168885	5277317	200226	153029	195144	6	135.034	C4 H9 N O2 S	HOMO-CYS
cyanidin 3-O-β;-iDi-sambubioside	842864	1532707	368376	771782	1.34136e+06	5.2744e+06	220813	290640	486256	637912	321747	435716	1.34	119.059	C4 H9 N O3	THR
imi-topolin	1	923060	254747	818679	1.23047e+06	1	1.22287e+06	765005	1	204465	461095	374121	3.98	151.029	C4 H9 N O3 S	CPD-9277
robustaquinone C	350944	510581	167304	442252	644478	1.40437e+06	634350	442509	1	171034	342720	267257	4	117.047	C4 H9 N2 S	ADT
1-α;-linolenoyl-2-linoleoyl-phosphatidylcholine	1.81381e+06	542710	317858	545158	879943	4578517	864367	353604	9488980	271435	345147	366695	5.99	820.149	C40 H28 N4 O16	UROPORPHYRIN_I
lathosterol	1.19356e+06	1.36275e+06	738482	1174348	1.99916e+06	3.0227e+06	1.90952e+06	827671	6.21463e+06	481180	755948	857156	5.74	822.152	C40 H30 N4 O16	UROPORPHYRIN_III
quercetin 3,4'-O-diglucoside	3.28715e+06	3.82683e+06	2.20636e+06	3.5615e+06	75684.2	8724597	5692367	2435457	238953	1595494	1.90951e+06	2.98609e+06	6	770.189	C40 H34 O16	CPD-14983
(10bR,4aS)-oxomaritinamine	4.73124e+06	420025	3397888	5841709	7.8442e+06	1.02333e+06	9135213	186664	1.81786e+06	2.61842e+06	252753	207833	5.66	786.185	C40 H34 O17	CPD-14986
3-(methylsulfanyl)propyl-desulfoglucosinolate	6.22589e+06	6.98062e+06	3.5172e+06	5825617	9061346	17382854	9543873	4348728	31591072	2.35396e+06	3.64972e+06	4.61212e+06	5.78	828.217	C40 H36 N4 O16	CPD-11444
cortisol	6.32911e+06	7.08807e+06	3530056	5901624	9066472	17552000	9683114	4400655	32120676	2.4095e+06	3.72158e+06	4.61077e+06	5.78	846.227	C40 H38 N4 O17	HYDROXYMETHYLBILANE
7,2'-dihydroxy-4'-methoxy-isoflavanol carbocation intermediate 1	1	1	1	1	646296	113375	1	1	1	1	1	1	16.03	734.318	C40 H48 N O12	CPD-12845
(5Z,8Z,11Z,14Z,17Z)-icosapentaenoate	27204958	4.96561e+06	5931479	1.68576e+06	30014606	9100423	2.40645e+06	2653380	4.89452e+06	2.14961e+06	2.22648e+06	2.5881e+06	28.5	532.416	C40 H52	CPD-7856
(R)-coclaurine	4.02433e+06	1	1.83892e+06	7718062	1578747	1	1.23523e+06	303681	642989	672872	1183954	1.0599e+06	27.644	564.397	C40 H52 O2	CPD-7854
(S)-norcoclaurine	570355	784268	422950	109099	1	1.65148e+06	291938	211126	214150	226479	344881	157688	21.36	580.39	C40 H52 O3	CPD-7849
(7R)-itransi-hinokiresinol	1	1	1	1	1.21042e+06	394865	1	1	1	1	1	1	20.98	596.396	C40 H52 O4	CPD-7847
oxindole-3-acetyl-L-valine	1	2.11816e+06	1.48219e+06	10983727	1	4.09638e+06	2.65259e+06	2.25273e+06	2.21494e+06	2153927	1.50347e+06	1.48158e+06	26.36	550.426	C40 H54 O	CPD-7850
D-serine	1	174060	1.02177e+06	196547	1.96563e+06	423272	1	1	512726	521092	678749	393029	22.6411	566.427	C40 H54 O2	CPD-17652
(10bS,4aR)-oxomaritinamine	1.93063e+06	2.29613e+06	1894724	2.28199e+06	6.54891e+06	5.0976e+06	1674545	2267438	1.39108e+06	587079	959252	917045	21.8825	582.415	C40 H54 O3	CPD-7852
ubiquinol-i8i	2.58913e+06	3.12759e+06	1.33856e+06	2.20058e+06	1	4207350	1.44095e+06	1.54958e+06	1.73354e+06	1	1.65747e+06	1.34454e+06	17.02	598.412	C40 H54 O4	CPD-20426
2',7-dihydroxy-4',5'-dimethoxyisoflavone	1	1	1.50399e+06	3217290	1	4441353	897775	1063164	1.24975e+06	1	1.85962e+06	1.45222e+06	17.9	614.407	C40 H54 O5	CPD-20427
9-mercaptodethiobiotin	2.93179e+06	339528	136930	436147	2.54786e+06	403243	238707	209249	240510	311252	254541	192750	28.2408	536.449	C40 H56	CPD-7496
(2R,3S,4S)-leucopelargonidin	184639	631710	225817	4.39596e+06	7.13109e+06	1578557	1.16554e+06	95222.3	1	146716	465480	494793	23.9255	552.437	C40 H56 O	CPD-7415
10-methyl-5,6,7,8-tetrahydropteroylglutamate	4.63422e+06	5444495	3696656	24939322	1	10115939	1	5.08204e+06	5.13033e+06	5.23313e+06	3.83307e+06	3545723	26.36	568.436	C40 H56 O2	CPD1F-130
β;-D-fructofuranose 6-phosphate	1	1.84402e+06	3.28876e+06	1.67455e+06	1	3.32376e+06	5546407	4.75783e+06	4.65241e+06	4450388	3.20342e+06	3.08712e+06	25.26	584.432	C40 H56 O3	CAPSANTHIN
HMDBOA-glucoside	5888266	7.74746e+06	3923073	7214486	1	1	5667768	4583952	1	1.56212e+06	2.61162e+06	3.46519e+06	23.11	600.427	C40 H56 O4	CPD1F-135
(3R)-linalool	1	1	1	1	551491	80522.6	1	1	1	81039.5	1	1	25.61	538.461	C40 H58	NEUROSPORENE
gibberellin Asub29sub-catabolite	665114	890394	906919	1	6495370	2800471	273577	235310	445801	420616	614180	381478	21.58	554.448	C40 H58 O	CPD-7420
(+)-7-iepii-jasmonoyl-L-phenylalanine	182288	251034	241845	140817	2.01042e+06	939293	107563	110431	154311	135567	195623	91770.3	21.34	540.473	C40 H60	CPD1F-98
(-)-α;-pinene	4835082	1.38831e+06	989859	6596864	1	2256157	4.00491e+06	1.42765e+06	1.755e+06	1.75844e+06	800160	685498	27.15	719.432	C40 H65 O7 P2	CPD-464
cytidine 2'-monophosphate	1	667466	1	159708	1	556210	1	1	834170	1	1	469702	21.8	741.469	C40 H70 O10 P	CPD-2186
9(S)-hydroxy-(10E,12Z,15Z)-octadeca-10,12,15-trienoate	19306842	2.3683e+06	2.21487e+06	1	14452234	424540	1	938240	373259	317457	360915	1	25.0133	743.495	C40 H72 O10 P	CPD-8087
2-methyl-1,5-dNtro-3-nitrosobenzene	621852	135273	682496	969609	1.24558e+06	3.22367e+06	3.88134e+06	260796	354738	371700	453615	130512	23.1067	745.517	C40 H74 O10 P	CPD-2184
1-α;-linolenoyl-2-(3E)-hexadecenoyl-phosphatidylglycerol	1	1	1	112945	1.38014e+06	159899	1	1	1	1	1	1	22.38	825.488	C40 H75 O13 P2	CPDQT-520
furaneol glucopyranoside	582636	758120	1	781321	1	1	1	1	528850	518649	576734	397185	24.75	747.513	C40 H76 O10 P	CPD-2183
(S)-4-hydroxymandelonitrile	1	1.25808e+06	1	77546.3	1	292621	1.82251e+06	1	4760912	1	1	1	6.306	800.197	C41 H36 O17	CPD-14985
ponciretin	785617	886141	426414	730619	1124742	2131539	1.22858e+06	513833	3.8453e+06	239060	418645	587110	5.78	842.213	C41 H38 N4 O16	CPD-9038
1-18:3-2-16:0-digalactosyldiacylglycerol	1	1	1	1	158857	228571	1	1	1	1	1	1	8.6	889.245	C41 H45 O22	CPD-16537
24-epicathasterone-22-O-sulfate	1	121508	1	1	650331	168498	84022.4	1	382722	1	1	1	12.542	1047.31	C41 H60 N7 O17 P3 S	CPD-17264
kaempferol 3-O-(3"-O-ipi-coumaroyl, 6"-O-feruloyl)-glucoside	1	1	1	1	1	131007	1	1	224507	1	1	1	5.64	1069.33	C41 H66 N7 O18 P3 S	CPD-15370
(-)-borneol	3.92418e+06	1	280665	1	5886145	1.27567e+06	1	1	1	1	1	1	27.73	798.449	C41 H66 O15	CPD-16625
sophoraflavanone B	402115	573213	209527	841264	7.11113e+06	1.21521e+06	1	240940	337361	260835	396872	303898	22.95	739.515	C41 H74 N O8 P	CPDIO2-4
isopentenyl adenosine	1.53207e+06	1.71118e+06	1	1	1	3.30402e+06	396414	1.30011e+06	1370135	866137	821192	685880	26.12	741.538	C41 H76 N O8 P	CPDIO2-3
xanthurenate	285887	357765	426970	80282.2	1	1.59506e+06	130320	120312	200712	222678	342589	167082	22.19	743.544	C41 H78 N O8 P	CPD-8290
3-hydroxybenzaldehyde	1	473561	439006	1	1	1.61843e+06	169246	1	273201	193276	274166	124843	22.14	745.559	C41 H80 N O8 P	CPD-8289
L-sorbosone 1,4-lactone	1	1	1	1	1	101368	91283.4	1	221651	1	1	1	7.23	854.225	C42 H38 N4 O16	SIROHYDROCHLORIN
N-benzoyl-L-glutamate	349121	1.13568e+06	263541	410360	2.73141e+06	1.02472e+06	400270	125245	344125	113100	229782	114134	15.3	829.332	C42 H53 N8 O6 S2	CPD-16495
10,16-dihydroxypalmitate	245358	372094	291263	286780	467811	1.71354e+06	1	132367	193675	200804	263331	142554	22.8509	626.432	C42 H58 O4	CPD-12622
7,3',5'-trimethylmyricetin	1.44362e+06	1	1.11386e+06	2.36471e+06	17332438	4366384	941641	758892	1	1.37249e+06	1.2639e+06	892016	24.48	642.431	C42 H58 O5	CPD-9598
4α;-methyl-5α;-ergosta-8,24-dien-3β;-ol	1	447412	142889	2.26943e+06	1	1	1	1	1	334943	312297	276156	25.3567	784.499	C42 H72 O13	CPD-12102
isobutanoyl-CoA	1.42199e+06	117955	490521	557928	902188	272169	292155	1	756875	517948	747257	516560	25.7927	800.493	C42 H72 O14	CPD-15445
adonirubin	2.96879e+06	22639684	354149	470850	1	42035684	12122796	10944482	17774062	16030667	18449914	23555154	29.0191	755.559	C42 H78 N O8 P	CPD-8159
3-mercapto-1,2-propanediol	68477904	1	11518256	20383552	1	28187970	1	6.83267e+06	1	1	12616461	15926223	29.35	757.57	C42 H80 N O8 P	CPD-8158
2-oxopenta-3,4-dienoate	3.02813e+06	442073	274355	1	135416944	41339456	648372	968922	1.75756e+06	1.16804e+06	1.48229e+06	1.22583e+06	29.2482	773.549	C42 H80 N O9 P	CPD-12644
(E)-1-(L-cystein-S-yl)-N-hydroxy-omega;-(methylsulfanyl)octan-1-imine	55443656	11184299	12263108	12618968	1	20184534	8420209	1	4.63283e+06	12229915	14532686	10572208	29.29	759.585	C42 H82 N O8 P	CPD-8157
1,3-dioctanoylglycerol	1	1	1	1	108328	145912	1	1	277627	1	1	1	5.65	1091.32	C43 H64 N7 O18 P3 S	CPD-14424
dihydrosanguinarine	611278	285264	258437	476741	1	769668	1	114062	256741	205571	118327	1	21.58	744.494	C43 H68 O10	CPDIO2-9
(-)-jasmonoyl-L-valine	598423	499027	886554	837026	5.28482e+06	1.43412e+06	5050905	1.10006e+06	492656	167703	568715	1	25.4436	746.498	C43 H70 O10	CPD-2190
indole-3-carboxaldehyde	1	745424	479551	1	1	1383642	361396	317632	528850	518649	576734	396889	24.75	748.516	C43 H72 O10	CPD-8078
(S)-coclaurine	1.27947e+06	1.11103e+06	438261	1.46304e+06	1	1	689260	507040	815898	807776	951071	669841	25.45	750.531	C43 H74 O10	CPD-8079
4-methylene-L-glutamate	1.34197e+06	1.48189e+06	762411	1	1	3132170	630169	876962	1.13939e+06	986730	1106296	804547	26.16	752.547	C43 H76 O10	CPD-8074
rhamnetin	785192	891770	514896	953598	1	2.21958e+06	409190	487260	679440	553607	569173	431535	24.16	754.556	C43 H78 O10	CPD-8073
α;-naphthaleneacetamide	111956984	23980810	18734806	30836108	43556796	14406031	12762202	11502681	18763072	16669893	19269882	24977442	29.1583	756.566	C43 H80 O10	CPD-2187
4-guanidinobutyramide	1	8034024	6461197	11799302	1	15633895	4.27216e+06	3842697	6334851	6731790	7894226	10085873	29.35	777.542	C44 H76 N O8 P	1-183-2-183-SN-GLYCEROL-PHOSPHOCHOLINE
2-oxoindole-3-acetate	1.10632e+06	1.29056e+06	775140	1.35393e+06	8.14424e+06	3.05527e+06	638036	683121	964571	789262	796149	610850	24.16	731.566	C44 H77 N O7	CPDIO2-8
tropolone	28800676	5807713	4.10429e+06	7089733	33804712	11119016	1	4561023	5775027	8.30752e+06	9777629	8705510	30.83	779.557	C44 H78 N O8 P	CPD-8093
(-)-8-demethylmaritidine	65087892	13842958	10633942	17446510	80493072	24468430	7366513	6702661	10789175	8390892	9524793	12099708	29.35	733.577	C44 H79 N O7	CPDIO2-7
phytyl monophosphate	857383	943959	452670	1.29307e+06	8843888	1	9569565	396651	16779920	685506	748065	476123	26.1	781.574	C44 H80 N O8 P	CPD-8089
castanospermine	58103884	12858335	9701285	15268307	1.35412e+06	1	8777859	9859096	12211724	75926	9942749	8.24563e+06	29.4345	735.593	C44 H81 N O7	CPDIO2-6
1-oleoyl-2-linoleoyl-phosphatidylcholine	5.07011e+06	693319	724035	831271	1	1	311221	583819	621523	1	538394	658554	28.19	783.577	C44 H82 N O8 P	CPD-8088
monodehydroascorbate radical	365593	352855	231832	333939	2.52915e+06	708021	213548	160281	249699	185580	214922	150169	25.38	737.615	C44 H83 N O7	CPDIO2-5
ipi-nitrophenyl-chitobiose	1	1.56723e+06	841341	6223354	8900820	3.07058e+06	481134	1	1.26201e+06	1.39287e+06	1.39265e+06	1.21344e+06	26.86	785.593	C44 H84 N O8 P	CPD-2181
L-α;-amino-epsilon;-keto-pimelate	998672	867874	321495	1.19222e+06	7.09724e+06	2917838	260987	413835	640660	635615	770995	522678	25.45	787.488	C45 H73 O7 P2	SOLANESYL-PYROPHOSPHATE
24-alkyl sterol 1	20506360	4476102	6.61817e+06	18411452	1	22198786	3828517	5236859	8.2722e+06	7.01931e+06	3247650	7461698	27.21	774.539	C45 H74 O10	CPD-8168
3,5-di-iCi-glucosyl-2,4,4',6-tetrahydroxydibenzoylmethane	17078362	31136602	20259106	19846938	179010144	36286676	22693854	27287844	22038456	21331540	10791830	17998528	25.82	776.548	C45 H76 O10	CPD-8166
(2,6-difluoro-4-hydroxyphenyl)pyruvate	22922444	1	3.16814e+06	1	30590558	10502893	3.71157e+06	3.46673e+06	4.42751e+06	5.97645e+06	7334501	6.26546e+06	30.82	778.56	C45 H78 O10	CPD-8165
26-hydroxybrassinolide	130881	277361	1	1	767482	218450	109952	1	1	90371.6	1	1	16.96	812.448	C46 H60 N4 O9	CPD-7858
1-hexanal	18584850	4.77557e+06	3.09773e+06	817161	1	11433398	2.41206e+06	675445	2689363	1	171485	521461	27.957	941.532	C48 H77 O18	CPD-13255
C-hexosyl-luteolin	1	87548.2	196824	95943.8	1	485652	1	1	1	1	1	1	23.76	946.573	C48 H82 O18	CPD-9249
(2R,3S)-3-isopropylmalate	1	1	1	101428	187794	1	1	1	1	1	1	1	8.38	834.388	C49 H56 Fe N4 O5	CPD-17063
(-)-maackiain-3-O-glucoside	333798	423742	496616	96068.6	1	1631947	143860	140800	229384	252608	390349	188454	22.16	726.561	C49 H74 O4	UBIQUINONE-8
ipi-nitrophenyl-β;-D-cellobioside	820365	964180	1.55521e+06	203348	6665466	2.80086e+06	465752	460288	700900	648568	728467	573844	23.76	728.581	C49 H76 O4	CPD-9956
curcumin diglucoside	1	338772	260107	328863	1	572893	358290	350283	343801	312899	388679	291923	26.11	914.609	C49 H86 O15	CPD-8164
2'-deoxyguanosine	28600642	32069980	1.46731e+06	34301472	181875744	63774624	2.06858e+06	2.36067e+06	24672196	20259914	22747978	17279018	24.995	916.618	C49 H88 O15	CPD-8161
sequoyitol	4.06557e+06	3.09312e+06	1.59019e+06	3.0424e+06	14827297	7.30824e+06	2.21988e+06	2.50758e+06	3.09116e+06	2.55511e+06	2862401	2.16296e+06	25.2933	918.633	C49 H90 O15	CPD-8160
cyanidin-3-O-rutinoside-5-O-β;-D-glucoside	220854	180584	465751	1	340292	654082	1	435029	1.16079e+06	704774	448926	452030	4.245	84.082	C5 H10 N	CPD-7994
1-palmitoyl-2-oleoyl-phosphatidylcholine	537237	636372	191331	524624	956097	2.58654e+06	1.12656e+06	277779	3.63259e+06	127137	217411	258453	6.01	132.066	C5 H10 N O3	CPD-4862
ergosta-7,25(27)-dienol	9160708	13796270	4526586	7799668	12966174	1	1	3.4256e+06	5324429	6570337	4.28421e+06	4894987	1.31	148.063	C5 H10 N O4	CPD-4863
18-oxo-oleate	875283	1.16043e+06	242592	538276	968562	2922314	270209	273817	1	252928	78929.5	132999	1.26	146.071	C5 H10 N2 O3	GLUTAMIDE
aloesone	1	1	1	1	291107	1.47328e+06	1	1	1	1	1	1	1.81	178.044	C5 H10 N2 O3 S	CYS-GLY
3-hydroxy-epsilon;,epsilon;-carotene	1	789224	285027	829083	139520	1	184017	385567	1	276700	296206	351356	5.35444	134.039	C5 H10 O2 S	SS-DIMETHYL-BETA-PROPIOTHETIN
hesperidin	338463	1	1	98922.2	1	1.71606e+06	952714	319155	493805	543108	1	1	2.41143	175.987	C5 H10 O2 Se	CPD-13770
1,18-octadecane-diol	3.58821e+06	4.49887e+06	1742902	3.98216e+06	1	1158584	518555	1.63821e+06	23479972	1.01674e+06	1.8393e+06	1.95588e+06	5.66	150.053	C5 H10 O5	PENTOSE-RING
L-2,4-diaminobutanoate	1	1	1	209408	288740	4.32118e+06	1	1	1	1	1	1	1.33	133.056	C5 H11 N O S	3-METHYLTHIOPROPANALDOXIME
delphNdin 3-O-sophoroside	2.8815e+06	3.66283e+06	713599	1.53127e+06	2.12546e+06	14652066	1	1.08365e+06	2695565	555013	1	499149	1.33	117.08	C5 H11 N O2	CPD-3642
bisdemethoxycurcumin	3.26241e+06	3.85064e+06	1.60732e+06	3649707	9865720	1	5.21676e+06	1.50584e+06	21561880	945285	1.69315e+06	1.7998e+06	5.65	149.05	C5 H11 N O2 S	MET
cohumulone	29249198	21915596	10100442	19235764	34096308	1	27668990	9963862	124900776	4.1835e+06	9941003	9497554	6.55455	165.045	C5 H11 N O3 S	CPD-9280
adenosine 5'-carboxamide	562518	1.62004e+06	1467379	1.02935e+06	4949488	1	1.10986e+06	1.43356e+06	1	1.30553e+06	1954435	2.29999e+06	7.032	180.045	C5 H11 N O4 P	L-PHOSPHINOTHRICIN
1-naphthaldehyde	1	1	1	144678	225242	1	179000	1	626422	1	1	1	6.895	196.04	C5 H11 N O5 P	CPD0-1245
α;-L-rhamnopyranose	304543	595423	175799	962872	1.69528e+06	1.43328e+06	2.0747e+06	460983	166672	227553	171788	1	4.45	228.028	C5 H11 N O7 P	5-P-BETA-D-RIBOSYL-AMINE
tetraketide pyrone	1	269321	73238.8	135406	211421	1	1	1	110601	1	167247	1	1.83	119.051	C5 H11 O S	CPD-10472
heliocide B2	122978	133504	1	117030	1	309536	223720	1	849284	1	1	1	7.64833	86.098	C5 H12 N	PIPERIDINE
(-)-jasmonoyl-L-leucine	220854	180584	465751	1	340292	654082	1	435029	1.16647e+06	704774	448926	452030	4.245	102.093	C5 H12 N O	BETAINE_ALDEHYDE
cyanidin 3-O-sophoroside	92334.5	1	1	105285	276785	1	175589	1	1	1	1	1	5.66	180.062	C5 H12 N2 O3 S	CPD-9035
quercetin-3-gentiotrioside	1	1	1	1	308661	1	287553	1	1148916	1	1	1	5.76	152.072	C5 H12 O5	XYLITOL
nicotinamide	345753	562777	122722	255001	593437	1.38888e+06	1	150660	212481	323916	340316	96119.6	1.68273	182.06	C5 H13 N O4 P	PHOSPHORYL-CHOLINE
mimosine	5974807	6.89828e+06	2.40025e+06	5.64362e+06	10224457	22782444	12981756	3330073	42230144	1.53609e+06	2.76967e+06	3224521	6.01	133.1	C5 H13 N2 O2	L-ORNITHINE
methylglyoxalbis(guanylhydrazone)	4.77576e+06	7310870	2.40328e+06	4.12195e+06	6724326	1	1.29051e+06	1.85779e+06	2952430	3556841	2463655	2.74101e+06	1.32	165.066	C5 H13 N2 O2 S	S-2-AMINOETHYL-L-CYSTEINE
3,3',4',5'-tetramethylmyricetin	5889918	6824247	1.09897e+06	2894935	3.96681e+06	26415216	1.98797e+06	562717	6.42089e+06	1.85438e+06	1.13477e+06	1.6727e+06	1.35	145.113	C5 H13 N4 O	4-GUANIDO-BUTYRAMIDE
(E)-glutaconate	856852	1.32432e+06	171561	303918	972386	1.84593e+06	471472	221133	305159	174237	890410	132000	1.54583	177.102	C5 H13 N4 O3	CANAVANINE
avenacin A-2	30909456	51029428	4.75428e+06	13241923	1	133763008	4735232	8518410	1	12994647	3.96961e+06	4740364	1.15	104.109	C5 H14 N O	CHOLINE
4-coumaraldehyde	1	100782	1	1	79788.7	460034	1	1	1	1	1	1	1.25	132.116	C5 H14 N3 O	CPD-597
1-naphthol 6'-O-malonylglucoside	1.04482e+06	2.07822e+06	1	1	1	1	1	1	1	1	1	1	16.63	186.132	C5 H14 N8	CPD0-1398
apigenin 7-O-(6-malonyl-β;-D-glucoside)	1	161976	1	104034	1	1	1	1	80809.9	1	145488	1	1.83	121.091	C5 H15 N S	CPD-10471
5-aminolevulinate	1.46231e+06	2.70756e+06	405287	1.54066e+06	2.47625e+06	6.74594e+06	1	724658	959112	255806	1.50013e+06	464116	3.44	111.01	C5 H3 O3	CPD-9734
βine aldehyde	1	1	1	350762	528804	1	1	1	1	1	1	1	26.41	138.033	C5 H4 N3 O2	2-AMINO-4-CARBOXYPYRIMIDINE
β;-citraurin	1	1	1	1	358816	1133717	180978	1	1	1	1	1	4.8	120.044	C5 H4 N4	PURINE
benzoate	925863	1.03719e+06	156939	914272	1.61999e+06	3.37303e+06	1818818	211119	6.1635e+06	199084	191386	445281	6.01	136.042	C5 H4 N4 O	CPD-9024
delta;-carotene	195849	399248	254747	844340	1	3539574	1.3015e+06	783467	1	204465	404586	374121	3.348	152.037	C5 H4 N4 O2	XANTHINE
5-amino-4-imidazolecarboxyamide	1	82448.7	1	82807.9	161897	462890	148539	1	721723	1	1	1	6.61	168.031	C5 H4 N4 O3	URATE
UDP-3-O-(3-hydroxymyristoyl)-α;-D-glucosamine	180160	211664	1	156219	265010	657431	294946	93733	1.3474e+06	1	1	109842	5.77	184.027	C5 H4 N4 O4	5-HYDROXYISOURATE
3-vinyl-[4H]-1,2-dithin	180160	211664	1	156219	265010	657431	294946	93733	1338860	1	1	109842	5.77	166.017	C5 H4 N5 S	CPD-5721
(13E)-labda-7,13-dien-15-yl diphosphate	1.45673e+06	2.58697e+06	405287	1.52975e+06	2.36545e+06	6.51085e+06	1	724658	959112	255806	1.4751e+06	464116	3.44	128.012	C5 H4 O4	GLUTACONATE
3,8-divinyl chlorophyllide iai	95166.1	255204	1	98077.6	201618	489993	1	1	92787.3	1	1	1	0.96	144.002	C5 H4 O5	2-KETOGLUTARATE
enol-phenylpyruvate	294768	361494	1	155056	243620	1	85952.9	1	111368	1	389962	1	1.84	135.056	C5 H5 N5	ADENINE
berberine	725971	933952	273675	479089	1.13543e+06	949985	1	177497	349193	203014	118378	183723	1.36	151.05	C5 H5 N5 O	GUANINE
porifersta-7,25(27)-dienol	1	82448.7	1	82807.9	162251	365858	1	1	714614	1	1	1	6.738	128.039	C5 H6 N O3	5-OXOPROLINE
dihydrochelirubine	292820	678425	107329	256974	537480	1	175986	126784	1	238806	76473.3	114746	0.96	144.029	C5 H6 N O4	2-KETO-GLUTARAMATE
1-palmitoleylglycerol 3-phosphate	1	1	175350	209540	445063	1	1	1	1	1	1	1	1.6	174.023	C5 H6 N2 O5	CARBAMYUL-L-ASPARTATE
(iZi)-β;-ocimene	7432905	8547189	2.91473e+06	7048982	12683139	27924976	15868427	4.08632e+06	51759288	1.86615e+06	3.36072e+06	3.948e+06	6.01	154.052	C5 H6 N4 O2	CPD-9016
lupeol	1	1	1	1	1	4.00531e+06	1	1	5689678	1	1	442930	6.01	113.052	C5 H7 N O2	CPD0-1103
isorhamnetin 3-O-(3"-O-ipi-coumaroyl)-glucoside	73391.4	148936	1	1	105129	344402	1	1	1	1	1	1	1.2	145.016	C5 H7 N O2 S	CPD-12132
3-epihydroxy-2'-deoxymugineate	475787	1.22317e+06	1	1	1	3.5784e+06	1	1	1	308335	1	1	0.16	147.013	C5 H7 O3 S	CPD-479
α;,omega;-9iZi-octadecenedioate	18655340	23579268	10100442	24192194	42620224	71827440	37412620	11384714	131430648	6406767	8.07158e+06	10241832	6.71167	165.045	C5 H8 F N O4	4--FLUOROGLUTAMATE
7-[(2S)-2-amino-2-carboxylatoethyl]-5-hydroxy-2H-1,4-benzothiazine-3-carboxylate	1	1	1	1	254040	251802	1	1	1	1	1	1	9.23	203.021	C5 H8 F3 N O2 S	TRIFLUOROMETHIONINE
triethanolamine	1	1	1	350762	443207	152548	1	1	1	1	1	1	26.41	82.0668	C5 H8 N	CPD-14075
D-glutamate	176419	292616	1	163313	343859	1.55383e+06	1.84575e+06	1	2.68575e+06	1	1	1	3.73857	146.045	C5 H8 N O4	GLT
erythro-4-hydroxy-L-glutamate	1	1	1	1	1	82528.5	2.25035e+06	1	3.89288e+06	1	1	1	6.18	162.04	C5 H8 N O5	L-ERYTHRO-4-HYDROXY-GLUTAMATE
N-acetyl-S-geranylgeranyl-L-cysteine	1	144878	1	171201	283749	400071	338929	1	1	1	1	1	4.48	225.004	C5 H8 N O7 P	L-GLUTAMATE-5-P
neopinone	586572	801037	110415	292013	537956	2.15348e+06	104577	211833	1	125493	1	97792.9	1.26	128.06	C5 H8 N2 O2	DIHYDRO-THYMINE
umbelliferone	47019944	83348240	11799732	29644244	54556256	208411184	9660195	16594380	28441154	13319651	15208313	15524695	1.35	115.065	C5 H9 N O2	PRO
D-valine	378051	656609	117113	295086	573705	1	1	1	1	170425	1	100145	1.31	131.057	C5 H9 N O3	4-HYDROXY-L-PROLINE
4-methoxy-3-indolylmethylisothiocyanate	8440554	12987402	4300470	7.32233e+06	12120254	1	1	3.26541e+06	5176221	6228005	3.80976e+06	4.66022e+06	1.31	147.055	C5 H9 N O4	ACETYLSERINE
4',4'-dihydroxyadonixanthin	179315	208913	1	312024	263876	1	286878	92888.4	1193688	1	1	109554	5.77	145.063	C5 H9 N2 O3	3-UREIDO-ISOBUTYRATE
isopentenyladenine-9-N-glucoside	617419	1.14442e+06	693674	5.01871e+06	6.04909e+06	1.69026e+06	798244	336293	729782	256977	198732	275389	23.385	149.026	C5 H9 O3 S	CPD-10468
(-)-dihydrokaempferol	578913	674160	384092	644285	904895	1.6172e+06	1.06311e+06	443741	2941536	258120	321834	589669	6	1135.29	C50 H55 O30	CPD-15234
1-(1iHi-indol-3-yl)-2-iacii-nitroethane	2708921	1.83941e+06	1.10879e+06	6566943	1	3.20939e+06	775709	804772	1.38283e+06	1.06113e+06	1.04884e+06	836744	27	855.53	C50 H81 O7 P2	CPD-9610
L-phenylalanine	1	678347	848148	907446	1	1	1	215143	678320	266337	252114	211812	27.88	858.554	C50 H84 O7 P2	CPDQT-22
palmitaldehyde	1.95698e+06	174270	196681	154402	1.99477e+06	282957	1	1.49457e+06	1.71708e+06	1.18621e+06	1.15409e+06	980007	25.3882	716.551	C51 H72 O2	CPD-9728
(9Z,12Z)-15,16-dihydroxyoctadeca-9,12-dienoate	1	88007.7	86104.2	1	1	1.0243e+06	1	1	1	1	1	1	22.15	722.608	C51 H78 O2	CPDQT-16
6-methoxymellein	25025268	28028836	18696608	29997976	160711344	56516116	13257118	14852599	21518874	17633410	19828848	15070736	24.81	936.595	C51 H84 O15	CPD-8081
patulitrin	3.56263e+06	2.72029e+06	1428861	2.68963e+06	232915424	79591456	1.96935e+06	2.21397e+06	2.959e+06	1626524	1.78042e+06	1.41697e+06	25.215	938.61	C51 H86 O15	CPD-8083
ienti-kaur-16-en-19-oate	3491130	3.16353e+06	2017105	1	14484000	5.67088e+06	1.54205e+06	1.95207e+06	2.96996e+06	1.52189e+06	2.11602e+06	1.48416e+06	24.8291	940.624	C51 H88 O15	CPD-8082
cystamine	1	131961	131013	389487	1	224041	1	1	135480	1	1	1	27.516	749.571	C52 H77 O3	NONAPRENYL-4-HYDROXYBENZOATE
(-)-jasmonate	556447	542213	196996	835386	988126	1.76145e+06	148745	156139	304364	316292	373284	220752	25.4283	765.584	C52 H77 O4	CPD-9896
3-O-acetyl-4'-O-demethylpapaveroxine	1	105366	117167	155949	1.24585e+06	335852	1	1	89200.4	77638.4	256512	226021	27.92	750.6	C52 H78 O3	CPDQT-18
5 α;-carboxystrictosidine	27474464	5358987	4360914	7293183	33495394	8691134	2972400	2637850	4.15623e+06	3204763	3.86608e+06	4.89796e+06	29.35	736.617	C52 H80 O2	2-METHYL-6-SOLANYL-14-BENZOQUINONE
6-O-methyl-N-deacetylisoipecoside aglycon	1.63975e+06	1.67286e+06	1.04682e+06	6990204	9650775	3.41893e+06	816677	929518	1349964	1.26548e+06	1.22584e+06	1.08609e+06	26.78	752.616	C52 H80 O3	CPD-9870
5,6-dihydrothymine	73698.8	86079.6	1	111874	1	268129	821921	1	86237.2	1	220046	1	7.94428	1174.29	C53 H58 O30	CPD-16561
1,7-dihydroxy-6,8-dimethoxy-2-methylanthraquinone	6121358	6.94907e+06	4.39379e+06	28192720	1.41156e+06	199602	3.17683e+06	4.9499e+06	5568111	3934942	4881026	3.82843e+06	25.9733	779.597	C53 H79 O4	CPD-9898
justicidin B	1	1.79156e+06	1807130	1	1	1	583164	1	1.82902e+06	786905	759107	574571	23.61	748.617	C53 H80 O2	PLASTOQUINONE-9
S-methyl-L-cysteine	1	345884	709233	1	1	1.69231e+06	97309.3	92762.2	183440	141707	167231	1	23.62	750.64	C53 H82 O2	CPD-12829
(R)-mevalonate	1	5427205	1	1	1	1	1	1	1	270321	298711	249420	28.8725	766.622	C53 H82 O3	CPD-9872
dimethyl selenide	1	1.78039e+06	1.14514e+06	1	8849872	4.55118e+06	680554	1	1.67261e+06	3.06544e+06	3433722	1	28.68	782.625	C53 H82 O4	CPD-7158
4-prenylphlorisovalerophenone	1	1	725610	1	1	1	1	1	1	1	1	1	23.61	752.645	C53 H84 O2	CPDQT-459
quercetin 3-O-(3"-O-ipi-coumaroyl, 6"-O-feruloyl)-glucoside	164286	226354	1	102475	198801	721088	1	1	75915.1	124059	1	1	1.13	1064.53	C54 H80 O21	CPD-16599
hypoglycin B	585346	878748	282405	399295	671436	2.0672e+06	1	250002	334641	510498	225986	278044	1.13	794.628	C54 H82 O4	UBIQUINONE-9
α;-maltose	1	1	729306	1	1	1	1	2.0651e+06	20067160	185655	3441317	1	28.35	796.625	C54 H84 O4	CPD-9957
acetonedicarboxylate	199620	243686	140548	234261	1.38901e+06	465524	126717	1	151050	139904	1	1	25.72	1181.29	C55 H57 O29	CPD-16539
adenine-ring	1	702283	355287	2.90489e+06	1	1	261487	269131	574827	412625	1	287856	27	900.479	C55 H64 Mg N4 O6	CPD-7013
bixin	1463344	182512	201525	1	1	366738	1	1	169076	1	1	1	27.88	885.491	C55 H65 Mg N4 O5	CPD-7005
codeine	58012276	368424	271938	1	80191672	58171972	1	209368	1	1	1	570558	26.5443	906.54	C55 H70 Mg N4 O6	CHLOROPHYLL-B
4α;-formyl-5α;-cholesta-7,24-dien-3β;-ol	1	22139844	1	29137038	36858240	45835912	269694	8403243	1	1	1	1	31.04	891.506	C55 H71 Mg N4 O5	CHLOROPHYLL-A
salidroside	1	1	1	2771451	15580381	1	3.10134e+06	1.6907e+06	2.69658e+06	1	1	3.26588e+06	27.0933	907.546	C55 H71 Mg N4 O6	CPD-7016
α;-amyrin	1	3.87871e+06	1	714171	1	1.56262e+06	2.35306e+06	1	3.91767e+06	1	1	1	27.578	867.539	C55 H71 N4 O5	CPD-8177
gibberellin Asub12sub	54591092	12124287	8716878	4400199	1	1	7.30092e+06	1.48448e+06	13402102	1	1.29756e+06	2.89667e+06	28.2911	884.56	C55 H72 N4 O6	CPD-8178
desmosterol	1	2.75376e+06	3463591	1	1	222562128	3.54933e+06	1	1	1	1	1	29.535	870.581	C55 H74 N4 O5	CPD-8155
(3R,4R)-7,2'-dihydroxy-4'-methoxyisoflavanol	1	529654	279228	1	1	1.41953e+06	837168	316620	2.51756e+06	174565	253433	372241	6	930.761	C57 H102 O9	CPD-17374
(iZi)-3-(2,4-dihydroxyphenyl)-prop-2-enoate	1	586032	705766	1	651936	2.01865e+06	1	242941	1	377451	451387	333919	23.305	817.648	C57 H85 O3	CPD-9864
3-hydroxy-L-kynurenine	676519	731943	927734	247434	1	2.64471e+06	364775	397112	540850	537014	653419	518492	23.5	833.657	C57 H85 O4	CPD-9895
isovitexin	1	1	1	1	4892727	1	1	1	1	1	1	1	23.36	820.666	C57 H88 O3	CPD-9869
kauralexin B1	9568509	1	673037	1	871443	1	1	1	1	1	1	1	29.97	847.64	C58 H87 O4	CPD-9897
benzyladenine-9-N-glucoside	1	994684	505563	2.36933e+06	1	1.49331e+06	449816	401625	1.03189e+06	440897	395143	359435	27.4	834.679	C58 H90 O3	CPD-9871
delta;-amyrin	1.78916e+06	351949	94736.5	84989	1	1	152623	183828	206212	202699	285804	197826	24.071	850.66	C58 H90 O4	CPD-9873
amorphigenin	130735	138381	179278	659050	1.60031e+06	576118	313763	253597	103303	95725.3	99236.9	73802.8	24.795	862.679	C59 H90 O4	UBIQUINONE-10
nordihydroguaiaretate	1	1	1	1	4646393	2.03277e+06	1	1	1	1	1	1	23.25	864.689	C59 H92 O4	CPD-9958
anthranilate	201951	1	1	1	1	1	1	100012	773106	1	97437.6	109566	5.77	160.066	C6 H10 N O4	CPD-468
βlamate	2.52752e+06	4763540	537617	1534501	2.25273e+06	1	1.42414e+06	2.01414e+06	1.92126e+06	905239	3945976	1273926	3.46	176.056	C6 H10 N O5	CPD-15319
robustaquinone A	78966.3	189152	1	1	113125	487000	1	1	1	1	1	1	1.26	140.081	C6 H10 N3 O	HISTIDINAL
6β;-hydroxy-isyni-pimaradiene	1	1	1	1	1	1	4.5685e+06	1	2.66168e+06	1	1	1	6.04	172.074	C6 H10 N3 O3	CPD0-1627
(indol-3-yl)acetyl-L-glutamine	1	1	1	128906	1	2.95272e+06	1	1	1	1	216633	1	1.83	98.0766	C6 H10 O	CIS-3-HEXENAL
1-phenyl-3-(3-iCi-glucosyl-2,4,6-trihydroxyphenyl)propane-1,3-dione	108784	294375	1	112394	221095	1	85507.2	1	104578	1	1	1	0.96	162.013	C6 H10 O S2	CPD-9306
icS-zeatin riboside monophosphate	117836	284857	1	1	180060	478531	1	1	1	94660.8	312534	1	1.87	272.997	C6 H10 O10 P	CPD-2961
3-[(4'-methylsulfanyl)butyl]malate	553190	658700	245396	514426	910079	1	915054	310232	1	123869	267526	342545	5.77	130.067	C6 H10 O3	PANTOYL-LACTONE
picolinate	1	83174.7	1	88197	1	1	116640	1	1	1	1	1	7.23	162.055	C6 H10 O5	DIETHYLPYROCARBONATE
(-)-epigallocatechin	9900573	11770743	4328094	10871391	29701752	40370404	16777956	4131926	58515704	2580992	4556878	4925599	5.65	178.05	C6 H10 O6	L-SORBOSONE
ienti-sandaracopimaradien-3β;-ol	1	1	1	1	1	1	181162	1	526966	1	1	1	5.68	257.002	C6 H10 O9 P	CPD-19599
2-phenylacetamide	301367	560901	1	191753	364438	1.89838e+06	1	93191.9	92011.5	1	1	1	1.35	129.081	C6 H11 N O2	VIGABATRIN
itransi-coutarate	1	738624	107113	379373	859807	2951101	780945	89877.6	2.88907e+06	1	732632	187818	3.253	145.076	C6 H11 N O3	ALLYSINE
gamma;-tocopherol	8827602	10697784	3.8272e+06	9942877	26941642	36251380	15215699	3.62472e+06	53360876	2.28656e+06	4.00924e+06	4311793	5.65	177.046	C6 H11 N O3 S	CPD-9269
icS-zeatin	21049102	24517990	8.27149e+06	21599414	419836	1	41988484	11553594	1	4.71404e+06	9345975	149665	5.828	193.041	C6 H11 N O4 S	CPD0-2023
pheophytin a	350263	1.38082e+06	100161	1453295	648755	1.6886e+06	2361392	166569	640815	471409	612719	194793	4.905	159.062	C6 H11 N2 O S	CPD-15755
(+)-afzelechin	1	1	1	1	739483	665220	1	1	1	1	1	1	9	139.097	C6 H11 N4	CPD-13578
(1S,6R)-2-succinyl-6-hydroxy-2,4-cyclohexadiene-1-carboxylate	1	134967	1	1	170836	617984	1	1	1	1	128249	1	1.91	147.069	C6 H11 O4	L-PANTOATE
3β;-hydroxy-9β;-pimara-7,15-diene-19,6β;-olide	2559500	3064187	519648	1.29685e+06	2.29742e+06	9893857	1.40303e+06	624326	18248096	336762	500902	532497	6.81333	195.054	C6 H11 O7	2-CARBOXY-D-ARABINITOL
3,5-dihydroxyanisole	396393	776954	159903	449526	1	1.34703e+06	181162	305960	548353	116055	570739	248385	3.73909	258.021	C6 H11 O9 P	MANNOSE-1P
3''-hydroxy-geranylhydroquinone	363057	420542	134262	362964	842103	2.68314e+06	615397	141845	2225216	1	697931	170859	4.68091	146.082	C6 H12 N O3	CPD-10271
riboflavin	9900573	11964422	4328094	11082540	29727050	40364060	17102584	4131926	58515704	2580992	4556878	4925599	5.65	178.054	C6 H12 N O3 S	CPD-14043
sophoradiol	1.80328e+06	1.93276e+06	639764	1.97516e+06	2.84765e+06	6985016	313025	987316	14375039	404807	711013	884529	6.5125	162.077	C6 H12 N O4	CPD-10272
2,4-diamino-6-methyl-5,3'-(3-nitrophenoxy)prop-1'-yloxypyrimidine	23332956	27152858	9236931	23999826	359869	88322272	46365060	12827320	1	5298653	10404689	156627	5.84364	194.048	C6 H12 N O4 S	CPD-14046
3-dehydro-6-hydroxyteasterone	1.17567e+06	1.35691e+06	525522	1076236	2.00126e+06	4.13686e+06	1	665478	7.23618e+06	1	554906	714955	5.77	160.087	C6 H12 N2 O3	N5-METHYLGLUTAMINE
leucodopachrome	1.3896e+06	2.68434e+06	544468	1084266	1963957	6684542	557859	587284	707805	904764	1.55303e+06	533141	1.54	240.031	C6 H12 N2 O4 S2	CYSTINE
β;-peltatin-A methyl ether	1	483988	138293	274592	1	1.15973e+06	159621	1	1	120985	1	1	1.27	142.1	C6 H12 N3 O	HISTIDINOL
(E)-2-hexenol	1.98019e+06	2956964	606249	1.40968e+06	2.54746e+06	1.21674e+06	365016	98691.2	1.10296e+06	665135	2.63946e+06	1	1.69909	100.089	C6 H12 O	TRANS-2-HEXENOL
2,4-diamino-6-ethyl-5,3'-(2-trifluoromethylphenoxy)prop-1'-yloxypyrimidine	517498	859963	178269	1	768157	2.98244e+06	1	201321	290384	1	510539	1	1.83	164.05	C6 H12 O3 S	CPD-10470
7,8-dimethoxy-flavone	3.61012e+06	1.62004e+06	1467379	3639248	1.62435e+06	1	2.19338e+06	1.43356e+06	14831479	1.30304e+06	1954435	2.29999e+06	7.20636	180.045	C6 H12 O4 S	CPD-560
heliespirone C	1	130637	1	1	263227	1	1	1	1.02811e+06	1	1	1	7.22	164.071	C6 H12 O5	CPD-10329
3-O-methylmyricetin	138596	178087	209508	605560	260730	417381	247698	235089	1.05764e+06	98173.8	152713	287625	4.72833	180.065	C6 H12 O6	ALPHA-GLUCOSE
13SUP1SUP-oxo-magnesium-protoporphyrin IX 13-monomethyl ester	495608	809486	891338	461248	599228	1.78567e+06	292573	826762	383847	503027	448143	331068	3.1875	183.095	C6 H13 F2 N2 O2	DIFLUOROMETHYLORNITHINE
4-O-β;-D-glucosyl-esculetin	1	1	1	1	299758	94450.6	1	1	1	1	1	1	21.58	179.04	C6 H13 N O S2	CPDQT-411
(+)-3-carene	1.96115e+06	1.87315e+06	329257	423139	1	4829144	585573	384689	554337	364450	949098	234272	2.59727	131.098	C6 H13 N O2	LEU
deoxycholate	261628	1	87746.2	240629	457311	1	308763	100014	1.44389e+06	1	1	85479.2	7.22	163.065	C6 H13 N O2 S	ETHIONINE
scutellarin	3002874	985701	928100	1	8104114	1	2.28907e+06	1.12172e+06	3.03401e+06	471411	1.25081e+06	1622547	8.97	194.061	C6 H13 N O4 P	CPD0-1249
eugenol	1.37916e+06	2.51724e+06	544468	1084266	2.00694e+06	961893	557050	88577.3	113078	927622	718906	156426	2.025	258.041	C6 H13 N O8 P	GLUCOSAMINE-1P
afrormosin-7-O-glucoside	116319	137165	1	101768	203309	441024	191784	1	810538	1	1	1	5.77	161.091	C6 H13 N2 O3	CPD-13353
(R)-pantolactone	1	239019	1	98381.9	1	869836	1	1	1	1	1	1	1.25	175.098	C6 H13 N3 O3	L-CITRULLINE
psoralen	140951	285071	1	140829	232561	1	1	1	1	1	220608	1	1.75	219.101	C6 H13 N5 O4	N-NITROARGININE
S-sulfanylglutathione	1	1	1	1	136487	898482	1	1	1	1	274722	1	2.66	260.034	C6 H13 O9 P	MANNITOL-1P
10β;,14β;-dihydroxytaxa-4(20),11-dien-5α;-yl acetate	200108	307340	1	87992.3	170789	946791	1	1	112652	1	263140	1	1.86	165.106	C6 H14 F N2 O2	CPD0-1240
7-O-methylvitexin 2''-O-β;-L-rhamnoside	31366056	24020996	10781452	21086012	1	8413078	29690298	11015520	15225307	4.65504e+06	10779862	10270687	6.55455	184.064	C6 H14 F O3 P	DIISOPROPYL-FLUOROPHOSPHATE
(22R,23R)-22,23-dihydroxy-campest-4-en-3-one	166883	484957	1	284041	263227	1.60756e+06	171125	1	1.05601e+06	1	1	1	4.66571	164.074	C6 H14 N O2 S	CPD-397
4'-O-methylnorbelladine	111252	293907	1	84584.9	205564	2.28534e+06	1	194480	1	207367	163965	1	1.78	164.095	C6 H14 N O4	15-DIDEOXY-15-IMINO-D-GALACTITOL
i(S)i-tetrahydroprotoberberine	1	122024	1	1	132629	375337	1	1	1	1	1	1	1.26	176.105	C6 H14 N3 O3	CPD0-1691
2-hydroxy-2-methylbutyronitrile	939636	1.43464e+06	377518	668813	1	1	471711	424756	569586	365508	928082	261221	1.83	182.08	C6 H14 O6	MANNITOL
1-palmitoyl-2-vernoloyl-phosphatidylcholine	1	155628	1	107480	278851	661357	223392	1	1158985	1	1	1	6.58	162.128	C6 H15 F N4	CPD0-1661
erythrodiol	302151	454394	127599	419592	697882	1	528197	175399	1.8286e+06	1	138775	223115	5.77	147.115	C6 H15 N2 O2	LYS
carlactone carboxylate	560342	1.05019e+06	216098	175074	1.10541e+06	4.60459e+06	253565	85919.2	114185	97178.1	257524	165417	1.37	150.115	C6 H16 N O3	CPD0-2459
β;-D-glucuronate	1	98665.5	1	113821	737830	251105	1	1	1	1	1	1	21.58	213.001	C6 H3 N3 O6	246-TRINITROBENZENE
homofuraneol	1	1	1	1	1	1	1	1	646259	1	1	1	5.77	122.026	C6 H4 N O2	NIACINE
syringin	1	98663.6	1	1	133471	377525	1	1	1	1	86420.1	1	1.88	132.047	C6 H4 N4	PTERIDINE-RING
2-deoxy-6-phospho-D-gluconate	1	1	1	1	1	1	3.09565e+06	130486	1	1	1	1	31.28	108.019	C6 H4 O2	CPD-385
16-oxo-palmitate	116719	1	1	138605	252883	559787	291575	1	1.122e+06	1	1	1	6	107.038	C6 H5 N O	CPD-19751
galactinol	741453	1	402830	1	430984	675931	1	1	1	488114	275417	1	0.935	153.026	C6 H5 N2 O3	IMIDAZOLE-PYRUVATE
Nsup1sup-acetylspermine	122501	1	1	131226	1	505619	176834	1	1.25866e+06	80688.4	101580	1	4.73714	124.041	C6 H6 N O2	CPD-14074
5-O-methylthujaplicatin	292820	1	107329	256974	1	1	175986	126784	1	238806	1	114746	0.96	122.047	C6 H6 N2 O	NIACINAMIDE
apigenin 7-O-[β;-D-apiosyl-(1rarr;2)-β;-D-glucoside]	27356172	23822058	7.92042e+06	20971754	34905836	77892472	26031702	10928001	144993088	6948267	10811547	8714134	6.61	166.053	C6 H6 N4 O2	CPD-9025
haematoporphyrin IX	1.04202e+06	1.6718e+06	414042	1.46288e+06	2.15587e+06	5.47681e+06	2.21831e+06	1.3748e+06	744002	329701	820107	607345	3.99	198.043	C6 H6 N4 O4	DINITROPHENYLHYDRAZINE
ethylphosphate	1	1	1	1	1	1	3.29808e+06	130486	1	1	1	1	31.28	126.03	C6 H6 O3	CPD-16
1-(3-aminopropyl)-4-aminobutanal	2648939	5.05239e+06	537617	1.68217e+06	1.37307e+06	3197863	1.42414e+06	2.05031e+06	1.05218e+06	905239	4.10846e+06	1.31011e+06	3.46	174.019	C6 H6 O6	L-DEHYDRO-ASCORBATE
17-O-acetylnorajmaline	134500	1	1	161537	321401	722454	376668	1	1.48136e+06	1	1	1	6	125.049	C6 H7 N O2	N-ETHYLMALEIMIDE
Bzsub2subATP	704079	1.0665e+06	1	490831	824306	392798	325446	298770	419815	267271	692325	187714	1.83	135.07	C6 H7 N4	3-DEAZAADENINE
luteoforol	613876	1.17311e+06	2.55972e+06	4.23883e+06	6855259	20664016	1.43671e+06	2.01121e+06	3.16894e+06	3.81644e+06	2.40461e+06	2.90714e+06	1.395	165.066	C6 H7 N5 O	CPD0-1718
1-O-methyl-iscylloi-inositol	303302	364120	194000	318572	507028	891586	557270	219484	1.4174e+06	132193	178756	284642	6	727.733	C6 H7 O27 P7	CPD-11937
(indol-3-yl)acetamide	293802	646600	1	1	415606	1074109	1	169349	245453	1	470403	1	3.33	175.024	C6 H7 O6	ASCORBATE
ginsenoside Rd	1	98665.5	1	113821	737830	251105	1	1	1	1	1	1	21.58	191.019	C6 H7 O7	CPD-12595
2-phenylethylamine	300481	375899	1	331706	606004	1.6309e+06	104209	152537	2844183	1	1	143324	6	126.058	C6 H8 N O2	DELTA1-PIPERIDEINE-2-CARBOXYLATE
menaquinone-i8i	2.52752e+06	4741131	537617	1534501	2254234	1	1.42414e+06	2.01413e+06	1.9283e+06	905239	3876039	1.274e+06	3.46	158.046	C6 H8 N O4	CPD-1774
7,2,2'-trihydroxy-4',5'-methylenedioxyisoflav-3-ene	242260	375044	1	193284	339867	1.22381e+06	1	1	109251	155910	1	1	1.3	108.066	C6 H8 N2	PHENYLHYDRAZINE
3'-phosphoadenylyl-sulfate	292357	1	1	1	1	1	1	1	1	1	201496	1	1.36	140.061	C6 H8 N2 O2	CPD-15778
1-18:1-2-16:2-monogalactosyldiacylglycerol	117836	284857	1	1	180060	515445	1	1	1	94660.8	324833	1	1.87	295.987	C6 H8 N3 O7 P2	AMINO-HYDROXYMETHYL-METHYLPYRIMIDINE-PP
(i22R,23Ri)-28-homocastasterone 22-O-sulfate	108872	169819	150144	1	1348930	1	1	1	72317	75213.9	112246	1	21.66	491.861	C6 H8 O18 P4	CPD-178
gibberellin Asub17sub	2.52752e+06	4.86923e+06	537617	1534501	1.0723e+06	3.12012e+06	1.42414e+06	2.01414e+06	1.9283e+06	905239	3.98886e+06	1273926	3.46	192.03	C6 H8 O7	CPD-13907
(9Z,11E,14Z)-(13S)-hydroperoxyoctadeca-(9,11,14)-trienoate	95166.1	255204	1	98077.6	192760	1	1	1	92787.3	1	1	1	0.96	144.002	C6 H8 S2	CPD-9295
L-dihydrophenylalanine	979151	1.16729e+06	1	1.01816e+06	1	3.67509e+06	1.93488e+06	1	6516163	220569	1	525994	6	127.065	C6 H9 N O2	CPD-9757
4-amino-2-methyl-5-pyrimidinemethanol	923167	1	519132	809936	1	1	484380	467500	1	986303	443024	527728	1.26	139.077	C6 H9 N3 O	HMP
BAS 110	725021	1.47857e+06	162394	569916	1.22803e+06	239818	117817	180874	1	352690	99727.3	161379	1.23	155.072	C6 H9 N3 O2	HIS
2-trans-indole-3-butyryl-CoA	208540	1	136656	302000	428738	3176366	1	1	1	1	1	1	11.664	145.052	C6 H9 O4	2-DEHYDROPANTOATE
4'-hydroxy-rot-2'-enonate	294250	441662	163687	236845	412629	135433	1	125089	180794	1	153422	1	6.03222	177.042	C6 H9 O6	CPD-15127
7,3'-dimethylquercetin	172387	415257	1	1	193607	373968	1	1	1	1	299779	1	3.4	193.033	C6 H9 O7	CPD-14488
ferroheme O	1	1	1	1	109762	79708.1	1	1	1	1	1	1	10.8	240.002	C6 H9 O8 P	CPD-20125
cyanidin 3-O-β;-iDi-(p-coumaroyl)-sambubioside	8716586	10090459	3.54685e+06	962872	1.68959e+06	33028494	2.04899e+06	1	61192704	2243056	4.03408e+06	4740603	5.58727	172.063	C7 H10 N O4	CPD-469
4-aminobenzoate	939636	1.43464e+06	377518	668813	262927	541851	471711	424756	1.03853e+06	365508	928082	261221	3.1775	182.084	C7 H10 N4 O2	LATHYRINE
(-)-medicarpin-3-O-glucoside-6''-malonate	430090	708659	155417	367292	1.03316e+06	321661	1.38371e+06	210536	1	350239	189103	231185	6.59455	142.066	C7 H10 O3	CPD-10214
3-dehydrosphinganine (C20)	1	1618519	542966	1.02935e+06	1	1	1	685063	4.2361e+06	1	567167	1	6	158.063	C7 H10 O4	CPD-205
sucrose 6supGsup-phosphate	1	1	1	1	224934	1	179000	1	600416	1	1	1	7.6	174.058	C7 H10 O5	2-D-THREO-HYDROXY-3-CARBOXY-ISOCAPROATE
palmatine	1	98665.5	1	113821	737830	1	1	1	1	1	1	1	21.57	175.045	C7 H11 O3 S	CPDQT-27
gibberellin Asub46sub	2.26697e+06	2602229	1.0095e+06	2.20287e+06	4741094	8510322	3799101	1.15457e+06	14231363	557935	1.10455e+06	1.30146e+06	5.74	174.078	C7 H12 N O4	CPD0-2267
(indol-3-yl)acetyl-L-alanine	2635701	5297486	1.06006e+06	2112705	4164757	13962690	1.10661e+06	1.1173e+06	1.31737e+06	1.7461e+06	3.16137e+06	1.09197e+06	1.63	224.057	C7 H13 Cl N2 O4	CPD0-1502
trans-lesqueroloyl-CoA	1.34261e+06	2461054	625301	1.22354e+06	2466215	7.58166e+06	551928	530018	1	841335	1500390	558828	1.63	208.083	C7 H13 F N2 O4	CPD0-1501
3-methoxybenzaldehyde	1	1	1	1	108326	182041	1	1	1	1	1	1	8.05	205.083	C7 H13 N2 O5	CPD0-1499
(2R)-2-hydroxy-2-methylbutanenitrile	1	201249	83600.6	216005	371583	1	210958	86916.4	1.43638e+06	1	77157	1	7.22	129.095	C7 H13 O2	CPD-7619
propyl benzoate	373191	437324	155657	353671	621794	1.36059e+06	636837	207697	2332527	1	166967	212264	5.77	205.113	C7 H14 F N4 O2	CPD0-1664
5'-hydroxy-rot-2'-enonate	1	1	1	1	228460	493973	1	1	1	1	106084	1	1.88	224.105	C7 H14 F2 N4 O2	CPD0-1663
EGTA	89203.6	159084	1	1	133545	546724	1	1	1	1	96711.7	1	1.83	160.098	C7 H14 N O3	CPD-8001
quercetin 3-O-rhamnosyl(1-2)glucoside-7-O-rhamnoside	2.83878e+06	3346126	1.17573e+06	1	3.36494e+06	10743103	3.99342e+06	1.30835e+06	1.80356e+06	538669	1.41332e+06	1.57663e+06	5.38	208.064	C7 H14 N O4 S	CPD-14048
(-)-β;-pinene	1.32253e+06	1.09619e+06	482229	1.10236e+06	1.89189e+06	3.49361e+06	1.28954e+06	557129	5.78097e+06	316890	453621	464267	7.22	174.101	C7 H14 N2 O3	N-ALPHA-ACETYLORNITHINE
1D-imyoi-inositol 3-monophosphate	143501	80093.1	1	1	112059	1	98083.9	1	93435.1	1	1	1	8.19	222.066	C7 H14 N2 O4 S	L-CYSTATHIONINE
(E)-1-(L-cystein-S-yl)-N-hydroxy-2-(1iHi-indol-3-yl)ethan-1-imine	1	1	1	175354	276238	637707	1	1	1	1	1	1	3.3	253.064	C7 H14 N2 O6 P	N-DELTA-PHOSPHONOACETYL-L-ORNITHINE
3,4-dihydroxymandelonitrile β;-iDi-glucoside	346249	1.27917e+06	1	1	453041	804256	432499	1	1533467	1	1	1	3.10667	204.103	C7 H14 N3 O4	CPD0-1498
(+)-bornane-2,5-dione	1	1	1	1	155575	267668	92787	1	330040	1	1	1	7.47	154.125	C7 H14 N4	CPD0-1660
biochanin-A	1	1	1	73183.3	130450	1	1	1	1	1	1	1	26.35	114.108	C7 H14 O	CPD-7620
sphinganine (C20)	1	1	1	1	140201	204956	142739	1	274448	1	1	1	5.79	194.085	C7 H14 O6	CPD-8046
bixin dimethyl ester	1	1	1	94820.7	198792	643138	1	1	1	1	1	1	1.84	273.035	C7 H14 O9 P	CPD0-1029
2-R-hydroperoxy-linolenate	152055	503447	1	118364	1.36099e+06	424614	1	1	1	1	1	1	15.1	206.119	C7 H15 F N4 O2	CPD0-1662
densipolate	5897813	6.80678e+06	1.09897e+06	2.89015e+06	3.96456e+06	26245294	1.98797e+06	3466461	6.42923e+06	1.80674e+06	1429698	1.6727e+06	1.35	161.087	C7 H15 N O S	CPDQT-343
luteolNdin 5-O-glucoside	270302	447369	891407	1533693	2.85753e+06	10123770	1.18411e+06	826527	875079	501662	2343680	460124	1.98167	127.126	C7 H15 N2	CPD-6122
β;-seco-amyrin	295544	402625	1	1	200683	1.55812e+06	1	198235	336973	1	1	1	1.35	146.117	C7 H16 N O2	ACETYLCHOLINE
phenylmethanesulfonyl fluoride	271618	455173	1	135828	287497	1059009	114941	1	1	1	226736	1	2.13	128.129	C7 H16 N2	CPD-6123
1-α;-linolenoyl-2-palmitoyl-phosphatidylglycerol	271618	455173	1	135828	287228	1.05998e+06	114941	1	1	1	226736	1	2.13	146.139	C7 H18 N2 O	CPD-6121
4α;,14α;-dimethyl-porifersta-8,25(27)-dienol	157892	216687	1	140670	259372	1.11696e+06	263444	93733	1.56608e+06	1	1	109901	5.77	165.008	C7 H3 N O4	QUINOLINATE
solavetivol	1	1	1	1	4212107	538165	1	169783	105920	184463	437409	1	30.4	124.032	C7 H5 F O	CPD-8780
(E)-9-(methylsulfanyl)nonanal oxime	1	1	1	1	335308	1	411679	1	401033	1	1	1	5.55	119.037	C7 H5 N O	CPD-16173
β;-methylenecyclopropyl pyruvate	595389	922756	254747	819853	1.22998e+06	2.98115e+06	1.22287e+06	765005	1	204465	461095	374121	3.99	151.029	C7 H5 N O3	3-NITROBENZALDEHYDE
1-linoleoyl-2-α;-linolenoyl-phosphatidylcholine	180160	211664	1	156219	265829	609590	294946	93733	1248467	1	1	109842	5.77	183.019	C7 H5 N O5	2-AMINO-3-3-OXOPROP-2-ENYL-BUT-2-ENEDI
dihydrozeatin-9-N-glucoside-O-glucoside	274157	652806	175799	1.1104e+06	1976316	1.67236e+06	2.38391e+06	466487	166672	227553	171788	1	4.45	211.025	C7 H5 N3 O5	CPD-10451
camptothecin	168695	225370	1	205840	562559	948513	495470	1	1682322	1	1	125927	6.03	227.017	C7 H5 N3 O6	CPD-9138
harmine	1	1	1	350762	541554	1	1	1	1	1	1	1	26.41	121.031	C7 H5 O2	BENZOATE
quercetin 3-O-rhamnoside-7-O-glucoside	925863	1.03719e+06	156939	914272	1.61999e+06	3.37147e+06	1818818	211119	6.1635e+06	199084	191386	445281	6.01	136.042	C7 H6 N O2	ANTHRANILATE
humulone	1	946681	254747	844340	1.30267e+06	3.53313e+06	1.3015e+06	783467	1	204465	1	374121	3.99	152.037	C7 H6 N O3	3-HYDROXY-ANTHRANILATE
(R)-amygdalin	1	231344	1	1	221999	528215	1	1	1	1	170624	1	3.32	118.052	C7 H6 N2	BENZIMIDAZOLE
8-(methylsulfinyl)octyl-glucosinolate	1	221303	601679	406777	1	8663217	186190	1	1	1.06704e+06	1	1	2.52	138.012	C7 H6 O S	CPD-12490
ajmaline	220854	175141	465751	1	358060	711642	345550	435029	1.14566e+06	704774	448926	452030	4.29364	122.038	C7 H6 O2	3-OH-BENZALDEHYDE
α;-D-galactopyranose	1	1	1	350762	536451	152548	1	1	1	1	1	1	26.41	138.033	C7 H6 O3	CPD-7616
3,7,3',5'-tetramethylmyricetin	2648939	1	537617	1.68217e+06	1366677	3197863	1.42414e+06	2.05031e+06	1.05218e+06	905239	1	1.31011e+06	3.46	174.019	C7 H7 F O2 S	CPD-5541
benzyladenine-7-N-glucoside	220408	237348	89737.7	252688	464734	442107	188700	113813	696978	1	102616	131558	6.44091	121.054	C7 H7 N O	CPD-16172
O-[L-norvalyl-5]-isourea	46784908	82878752	11730135	29354728	1	1	9322855	16511626	1	13075069	15431670	15379371	1.35	137.05	C7 H7 N O2	METHYLNICOTINATE
α;-D-glucopyranose 1-phosphate	587091	923060	254747	818803	1.23111e+06	2.99194e+06	1.22287e+06	765005	1	204465	461095	374121	3.99	169.04	C7 H7 N O4	23-dihydrodipicolinate
mesifurane (enol form)	177291	367927	1	170407	296429	78932.1	138327	91253.1	1	114001	1	1	0.96	185.029	C7 H7 N O5	CPD-14443
formononetin	116319	110555	1	101768	284144	488462	203456	1	882938	1	1	1	5.77	177.065	C7 H7 N5 O	CPD0-1715
2-hydroxy-5-oxoproline	1	1	1	350762	541554	152548	1	1	1	1	1	1	26.41	139.041	C7 H7 O3	CPD-9739
(S)-reticuline	1	1	1	1	81448.1	101582	1	1	120591	1	1	1	7.7	171.031	C7 H7 O5	3-DEHYDRO-SHIKIMATE
4-(1-methyl-5-hydroxy-2-pyrrolidinyl)-3-oxobutanoate methyl ester	587091	922765	175350	209540	420378	1.76823e+06	1.24608e+06	765005	1	204465	461095	374121	3.12091	152.037	C7 H8 N2 S	CPD-7084
4α;, 14α;-dimethyl ergosta-8,25(27)-dienol	545346	652675	209508	455954	260730	1	733594	235089	1	98173.8	152713	287625	4.606	180.069	C7 H8 N4 O2	1-7-DIMETHYLXANTHINE
phaseic acid	464368	1.97244e+06	1	1.11467e+06	1	1	511992	1	1	1	163496	159388	5.37333	208.065	C7 H8 N6 O2	CPD0-1717
2,4-dihydroxycinnamate	290638	1	1	326054	1.03316e+06	296387	732790	1	1	1	1	1	10.332	124.056	C7 H8 O2	ORCINOL-CPD
4-coumaryl alcohol	265424	226690	1	213715	207183	1.23503e+06	129052	435029	1459441	703972	448443	452030	3.58636	140.049	C7 H8 O3	CPD-9494
(-)-vestitol	1	1	1	1	225242	1	179000	1	600416	1	1	1	7.6	156.047	C7 H8 O4	CPD-9451
N-(4-aminobenzoyl)-L-glutamate	3.32459e+06	5.79492e+06	898969	2.15153e+06	3.92616e+06	1	736366	1.22485e+06	1	1.02757e+06	1.17967e+06	1.19929e+06	1.35	139.061	C7 H9 N O2	CPD0-1467
isopimaradiene-diol	406740	645693	1	212698	405935	2322155	1	158167	274069	1	234477	1	1.6	171.035	C7 H9 N O2 S	CPD0-1558
furcatin	1	144878	1	171201	283749	400071	338929	1	1	1	1	1	4.48	266.004	C7 H9 N O8 P	N-ACETYL-GLUTAMYL-P
salvigenin	117836	284857	1	1	1	529119	1	1	1	1	325667	1	1.87	294.98	C7 H9 N2 O7 P2	HERBICIDE-14A
22-oxo-docosanoate	159896	1	1	143894	299074	1	287553	1	1	1	1	98344.3	5.76	152.073	C8 H10 N O2	CPD-8851
1D-imyoi-inositol 2-monophosphate	229729	256737	1	218612	468745	838765	385823	1	1486957	1	1	115846	5.73	198.069	C8 H10 N2 O4	MIMOSINE
8-iCi-glucosyl chrysin	1	1	1	1	140201	204956	142739	1	274448	1	1	1	5.79	194.085	C8 H10 N4 O2	1-3-7-TRIMETHYLXANTHINE
kaempferol 3-O-β;-iDi-glucosylgalactoside	1	113210	1	1	137846	755609	1	1	1	1	1	1	1.82	210.077	C8 H10 N4 O3	CPD-12507
kauralexin B2	1.98716e+06	1	580507	1267966	1	8609911	402658	683751	1.07841e+06	631909	2.39235e+06	595328	1.83	122.075	C8 H10 O	CPD-7035
L-glutamate-5-semialdehyde	844201	1	487152	755409	1	4337817	450348	437161	708785	928290	419553	494889	1.26	138.07	C8 H10 O2	CPD3O-4151
gypsogenin-28-β-D-glucoside	270926	366780	120639	220639	413129	1.26558e+06	829851	87851.1	1991125	264161	77748.3	91763.6	2.085	154.065	C8 H10 O3	CPD-9499
(7S)-icS-hinokiresinol	5153671	9360553	1.82629e+06	3.09972e+06	5.77785e+06	22195866	2.33567e+06	1637222	1.8115e+06	1.05674e+06	4.59511e+06	932861	2.13	137.086	C8 H11 N O	CPD-15779
baicalein	746445	1.13261e+06	278161	511373	863266	3.57033e+06	1	298770	440152	267271	729084	187714	1.83	153.081	C8 H11 N O2	CPD-8853
formyl-CoA	522953	603521	190584	506858	1259782	1	937255	223587	3.51568e+06	1	226849	269203	5.68	169.073	C8 H11 N O3	PYRIDOXINE
3-oxo-2-(cis-2'-pentenyl)-cyclopentane-1-(3-oxohexanoyl)-CoA	1	1	1	1	211038	1.26693e+06	1	1	1	1	1	1	1.83	209.088	C8 H11 N5 O2	S-9-23-DIHYDROXYPROPYL-ADENI
24-methyldesmosterol	1	161976	1	105110	189926	802764	1	1	80809.9	1	151553	1	1.83	122.099	C8 H12 N	PHENYLETHYLAMINE
(3Z)-hex-3-en-1-ol	5.61611e+06	10153543	1.96489e+06	3.36243e+06	6.21561e+06	23699692	2.50929e+06	1.74788e+06	1.93995e+06	1.11578e+06	5.00968e+06	989490	2.13	138.094	C8 H12 N O	TYRAMINE
quercetin-3-gentiobioside	802868	1.20126e+06	304523	554260	894965	3.45215e+06	1	318942	466970	281347	761003	187714	1.83	154.088	C8 H12 N O2	DOPAMINE
monofluoromethylornithine	469532	353646	108230	1	368192	1.10129e+06	437185	248061	2457803	1	137560	153772	5.38	186.078	C8 H12 N O4	CPD0-1276
stigmasterol	1.15094e+06	2471279	515588	993268	2.12791e+06	6.1125e+06	552129	530018	1	841335	1.5483e+06	558828	1.64	247.047	C8 H12 N2 O5 P	PYRIDOXAMINE-5P
D-glucaro-1,5-lactone	917294	722285	335937	747812	1.3738e+06	2631774	676184	406680	4043940	211862	332468	265980	7.10833	244.085	C8 H12 N4 O5	CPD-15118
cyanidin 3,5-di-O-β;-D-glucoside	87604	455693	1	180348	397506	188749	1	110527	171847	1	1	1	1.24	156.079	C8 H12 O3	CPD-10210
cyclic ADP-ribose	2.70177e+06	272233	1.0675e+06	261696	446150	642611	379746	1178272	1.52965e+06	502478	1.27576e+06	1.42286e+06	5.99333	169.101	C8 H13 N2 O2	PYRIDOXAMINE
chrysophanol anthrone	6.03404e+06	6.72637e+06	1.10995e+06	1	3.84371e+06	26357990	1	1	1	1.88383e+06	410874	1.73332e+06	1.36	201.084	C8 H13 N2 O4	CPD0-1537
quercetin 3-O-(6"-O-feruloyl)-glucoside	1	116835	1	1	79406.8	252117	1	1	1	1	1	1	0.96	205.038	C8 H13 O2 S2	LIPOIC-ACID
1-18:2-2-18:3-digalactosyldiacylglycerol	220213	308472	101866	273779	108288	202985	576893	113356	1519292	1	1	129090	5.958	237.061	C8 H13 O8	KDO
rot-2'-enonate	1	192838	1	105110	185054	996276	1	1	80809.9	1	151553	1	1.83	140.109	C8 H14 N O	TROPINONE
β;-D-ribosylnicotinate	5880767	5851321	1	2886837	3.93903e+06	24289020	1	3.47131e+06	1	1.81618e+06	1	1.6782e+06	1.35	202.098	C8 H14 N2 O4	CPD0-1500
1-palmitoyl-2-α;-linolenoyl-phosphatidylcholine	1	129273	1	107873	1	473550	289805	1	325687	1	1	1	5.9	126.105	C8 H14 O	CPD-7969
L-cystine	1	483988	138293	274592	1	1.15973e+06	159621	1	1	120985	1	1	1.27	142.1	C8 H14 O2	CPD-12846
16, 17-dihydro-16α;, 17-dihydroxy gibberellin Asub9sub	236933	300139	1	1	1	768223	1	1	1	1	1	1	1.91	220.08	C8 H15 N O4 P	CPD0-1246
4-methoxycinnamate	722942	1.17643e+06	317136	683916	1.35566e+06	5105316	636837	370792	2.33142e+06	305565	1261753	212264	4.205	221.095	C8 H15 N O6	CPD-8944
UDP-4-dehydro-β;-L-rhamnose	363421	310745	143417	350600	167949	368034	107367	133180	262718	184981	221313	233303	7.56	312.068	C8 H15 N3 O8 P	5-PHOSPHORIBOSYL-N-FORMYLGLYCINEAMIDINE
butein	2.54052e+06	1	113871	261696	449384	1	1	1178272	1.61164e+06	502478	1	1.42286e+06	6.3	207.056	C8 H15 O2 S2	CPD-296
N-propargylglycine	533751	894115	183782	496711	645809	1.97242e+06	303785	294676	408104	218280	489839	341688	3.54	206.084	C8 H16 N O3 S	CPD-14049
magnesium-protoporphyrin IX 13-monomethyl ester	226529	505747	1	167221	1	1.51128e+06	1	1	1	1	212527	1	2.62	190.111	C8 H16 N O4	CPD-14609
neohesperidin	1	162588	1	1	147726	1	1	1	1	1	207239	1	1.88	252.06	C8 H16 N2 O3 S2	CPD-7546
quercetin 3-galactoside	108617	1	1	111201	775941	1	1	1	1	1	1	1	13.15	220.111	C8 H16 N2 O5	N-ACETYL-BETA-GLUCOSAMINYLAMINE
catharanthine	195046	99417.5	1	1	128126	153263	1	1	1	1	1	1	14.3	168.138	C8 H16 N4	CPD0-1659
8-[(1R,2R)-3-oxo-2-{(Z)-pent-2-enyl}cyclopentyl]octanoate	162303	89052.1	1	113657	177938	1	161196	1	751303	1	1	1	7.22	175.103	C8 H17 N O S	CPDQT-405
gibberellin Asub13sub	1.32877e+06	1.51309e+06	554648	1.38315e+06	2.15906e+06	1	2.60575e+06	784514	7.61138e+06	361630	1	775412	6	207.08	C8 H17 N O S2	CPDQT-413
itransi-zeatin riboside	134799	7.04712e+06	1.84366e+06	137652	194968	813221	1	1.0847e+06	101431	1.71872e+06	4776993	1.17715e+06	2.44364	222.099	C8 H18 N2 O3 S	BUTHIONINE-SULFOXIMINE
11α;,30-dihydroxy-β;-amyrin	2.05957e+06	4.71702e+06	1.38886e+06	2961250	4503247	1	1	1.06373e+06	1.69844e+06	5129821	1935124	2587257	1.29	257.107	C8 H20 N O6 P	L-1-GLYCERO-PHOSPHORYLCHOLINE
4-O-methyl-DIBOA-glucoside	1090202	1.74304e+06	296949	1	531226	385291	392912	468069	475685	395383	400981	201925	15.7236	174.189	C8 H22 N4	CPD-16884
methyl gibberellin Asub4sub	2.52752e+06	4741197	537617	1534501	2.25429e+06	2.9815e+06	1.42414e+06	2.01414e+06	1.9283e+06	905239	3876039	1273926	3.46	196.001	C8 H4 O6	CPD0-1263
L-nicotianamine	104808	181198	1	194634	287693	803848	201305	1	1	1	1	1	4.79	147.036	C8 H5 N O2	ISATIN
porifersta-5,7-dienol	617419	1.14442e+06	693674	5.01871e+06	4.81719e+06	1.91189e+06	798244	472066	531507	315817	354602	1	24.2064	149.026	C8 H5 O3	CPD-1131
L-threitol	1.35223e+06	1599727	606368	1.40737e+06	2.03384e+06	5147556	2.08392e+06	790834	8.22332e+06	329701	650635	832225	4.88	180.032	C8 H6 N O4	CPD-6365
5-amino-2-oxopentanoate	677386	789224	285027	829083	1.17213e+06	2.94737e+06	1.21491e+06	385567	1	276700	296206	351356	5.11	134.038	C8 H6 O2	PHENYLGLYOXAL
9-[6(RS)-8-diamino-5,6,7,8-tetradeoxy-β;-D-ribo-octofuranosyl]-9H-purin-6-amine	3.26241e+06	3.85064e+06	1.60732e+06	3649707	1	2163147	1.04831e+06	1.50584e+06	3.92953e+06	945285	1.69315e+06	1.7998e+06	5.66	149.05	C8 H7 N O2	CPD-248
(3iZi)-hex-3-en-1-yl acetate	18655340	23579268	10100442	24192194	42243828	76444416	37412620	11384714	131438904	6406767	8.07158e+06	10241832	6.81333	165.045	C8 H7 N O3	CPD-6364
uroporphyrin III	681409	1.12926e+06	688249	4.64406e+06	5.68723e+06	1	767892	416606	526713	257180	198964	275389	23.66	149.026	C8 H7 N S	BENZYL-ISOTHIOCYANATE
dUMP	715817	1.17188e+06	693674	4.94606e+06	4.61957e+06	2.07121e+06	804360	336293	531507	315817	354602	1	23.6555	167.036	C8 H7 O4	HOMOGENTISATE
(+)-secoisolariciresinol	681409	1.12926e+06	682530	4646179	5693608	1	767892	416606	526713	257180	198732	275389	23.66	166.029	C8 H8 N O S	PHENYLACETOTHIOHYDROXIMATE
hydroxypyruvate	3.58821e+06	4219484	1742902	3.98216e+06	1	1158584	518555	1.63821e+06	2.04542e+06	1.01674e+06	1.8393e+06	1.95588e+06	5.66	150.058	C8 H8 N O2	CPD-402
ursolic aldehyde	639792	748703	203953	595876	654037	1.80676e+06	1.09495e+06	267795	4.56435e+06	281912	515083	305311	5.31167	182.047	C8 H8 N O4	3-CARBOXY-4-METHOXY-N-METHYL-2-PYRIDONE
(20S)-ginsenoside Rg3	1	219808	1	265744	460515	674386	553708	1	1	1	1	1	4.47	245.011	C8 H8 N O6 P	PYRIDOXAL_PHOSPHATE
(S)-3'-hydroxy-N-methylcoclaurine	696597	1.2237e+06	530307	838920	1	3076263	482399	454121	781762	1.01107e+06	223694	545581	1.57636	120.059	C8 H8 O	PHENYLACETALDEHYDE
quercetin-3-rhamnoside-7-rhamnoside	298690	401976	84130.6	242345	483759	1.43026e+06	1	99378.2	1	269932	275866	91999.4	1.47	136.054	C8 H8 O2	HYDRPHENYLAC-CPD
3-demethylubiquinol-10	660981	759593	245396	802481	1.1089e+06	2.0257e+06	915054	310232	1	123869	267526	342545	5.52636	152.049	C8 H8 O3	34-DIHYDROXYPHENYLACETALDEHYDE
4-amino-2,6-dNtrotoluene glucoside	725436	1097878	278161	496694	847751	2.836e+06	1	298770	419815	267271	705301	187714	1.83	135.07	C8 H9 N O	CPD-7268
dihydroconiferyl alcohol glucoside	478580	540125	190584	464581	1.16816e+06	1	809480	212576	3126750	1	226849	252739	5.67	151.063	C8 H9 N O2	CPD-2205
iN,Ni-dihydroxy-L-isoleucine	2.87504e+06	2534218	886497	2.31319e+06	3.91387e+06	14612171	2.72606e+06	1.21269e+06	14989324	665378	1.07184e+06	1.00316e+06	6.50833	167.057	C8 H9 N O3	PYRIDOXAL
BPH-700	229729	256737	1	218612	467046	891895	386220	1	1.6729e+06	1	1	115846	5.73	197.062	C8 H9 N2 O4	AMINO-ETCETERA-PYRIDIN-1-YL-PROPANOATE
dipalmitoyl phosphatidate	143130	173078	1	135249	400711	854205	292865	1	1.16068e+06	1	1	1	5.77	199.039	C9 H10 Cl N O2	P-CHLOROPHENYLALANINE
heliespirone B	545346	652675	209508	109626	645940	800291	733594	235089	1	141431	152713	287625	3.94364	180.069	C9 H10 N O3	CPD-13029
N-hydroxy-L-phenylalanine	23997436	28166484	10089287	23888226	52912824	92095240	40333040	11688502	146097232	5869005	10828956	12973259	5.72	196.064	C9 H10 N O4	CPD-267
quercetin 3-O-β;-iDi-glucosyl-(1-2)-glucosyl-(1-2)-β;-iDi-glucoside	10704715	28807580	9834948	25517296	16040259	1	9242533	13686380	151846608	5672395	11099701	3.33536e+06	6.44364	212.059	C9 H10 N O5	CPD-7070
N-debenzoyl-(3'-iRSi)-2'-deoxytaxol	1	165744	1	1	160194	634964	1	1	1	1	1	1	1.24	134.074	C9 H10 O	CPD-9933
leachianone G	493065	1.47947e+06	214052	738589	241228	123718	526348	563594	379791	417457	104111	173902	3.18833	150.066	C9 H10 O2	COUMARYL-ALCOHOL
N-vanillate-L-glutamate	1	1	1	1	1	468352	1	1	1	1	1	1	22.86	540.885	C9 H11 Br N3 O13 P3	CPD0-1343
9,10-epoxy-18-hydroxystearate	312837	1	1	263969	600620	1.92377e+06	1	1	1	167619	378161	1	1.54	262.065	C9 H11 F N2 O6	CPD0-2367
kinetin-7-N-glucoside	2.69502e+06	4431306	891407	1533693	2.85753e+06	10128764	1.18411e+06	826527	875079	501662	2343680	460124	2.13	165.081	C9 H11 N O2	PHE
2,3-dioxo-L-gulonate	850433	1.30479e+06	346765	634331	250704	519455	433748	389575	979375	333205	844842	242404	3.1775	181.077	C9 H11 N O3	TYR
3-decaprenyl-4-hydroxybenzoate	2.53672e+06	2.92905e+06	1.09598e+06	2.47496e+06	5.26403e+06	1.7662e+06	4.18465e+06	1.25457e+06	15674278	575654	1.19523e+06	1440024	5.74	197.068	C9 H11 N O4	L-DIHYDROXY-PHENYLALANINE
ajmaline	295378	257869	1	240923	397698	712623	356360	1	1.13137e+06	1	1	1	7.59	400.989	C9 H11 N2 O12 P2	UDP
heliocide H2	95514.7	132134	114161	1	1.14146e+06	557839	1	1	85420	1	95015.4	1	22.94	495.908	C9 H11 N2 O14 P3 S	CPD0-1037
1-α;-linolenoyl-2-oleoyl-phosphatidylcholine	95514.7	132134	114161	1	996866	505594	1	1	85420	1	95015.4	1	22.94	479.934	C9 H11 N2 O15 P3	UTP
bauerenol	177869	162097	1	165656	327013	574908	286657	1	931010	1	1	1	7.24	259.043	C9 H11 N2 O5 S	CPD0-1342
7,9,9'-icS-neurosporene	221770	171250	1	172273	749665	116170	342064	1	176775	1	1	1	7.61	306.028	C9 H11 N2 O8 P	CPD-15393
prephytoene diphosphate	458278	1	1	1	1	2.65607e+06	1	1	1	289228	1	1	1.34	167.071	C9 H11 O3	CPD-7146
(-)-4'-demethyl-deoxypodophyllotoxin	100127	247642	1	97449.6	198378	541088	76608.9	1	90251.2	1	1	1	0.96	243	C9 H12 As O3	CPD-7058
difluoromethylornithine	1	1	1	1	243620	1	227608	1	468265	1	1	1	5.71	228.07	C9 H12 N2 O5	CPD0-1312
uniconazole-P	152055	1	1	118364	1	426895	321182	1	1	1	1	1	15.11	244.075	C9 H12 N2 O6	URIDINE
sanguinarine	439842	1	289069	348374	1.97758e+06	345885	257119	147458	258748	347252	439112	1	21.58	494.951	C9 H12 N3 O15 P3	5-HYDROXY-CTP
L-4-hydroxyglutamate semialdehyde	164547	171667	114836	154042	272222	1063450	1	1	1	1	127782	1	1.83	305.037	C9 H12 N3 O7 P	CPD-15392
6-decylubiquinone	1	145149	1	118018	141085	477642	300046	1	1.03422e+06	1	1	1	4.48667	321.044	C9 H12 N3 O8 P	CMP
(5α;)-campestan-3-one	1.04482e+06	2.07822e+06	1	1	123025	384739	1	1	1	1	1	1	9.235	224.087	C9 H12 N4 O3	CPD-12506
alizarin	344860	513830	1	196959	1	1.77261e+06	1	1	1	1	1	1	1.29	136.089	C9 H12 O	CPD-12643
2',4,4',6'-tetrahydroxychalcone 4'-O-β;-D-glucoside	168292	1	1	1	254099	1.19069e+06	1	1	1	1	1	1	1.36	168.08	C9 H12 O3	CPD-10208
β;-D-xylopyranose	1	1	1	1	140201	204956	142739	1	274448	1	1	1	5.79	232.041	C9 H12 O5 S	CPD-19490
protohypericin	271618	471719	1	135828	1	1.2707e+06	114941	1	1	1	258459	1	2.13	167.093	C9 H13 N O2	CPD0-1557
(9R,10S)-dihydroxystearate	495608	809486	183782	461248	599228	1.78602e+06	292573	294676	383847	218280	448143	331068	3.54	149.11	C9 H13 N2	CPD-2748
3-oxo-dodecanoate	5194037	5769477	1.10939e+06	2710337	3833690	21758470	1	3466461	5.79919e+06	1807924	1434939	1.68067e+06	1.35	179.106	C9 H13 N3 O	IPRONIAZID
3-hydroxy-3-phenylpropanoyl-CoA	1	1	1	1	1	382519	79919.6	1	671690	1	1	1	7.23	227.093	C9 H13 N3 O4	DEOXYCYTIDINE
cannabichromenate	1	1	1	1	4567998	1	4.85446e+06	1	18425966	1	1	1	5.77	243.084	C9 H13 N3 O5	CYTIDINE
(S)-tetrahydropapaverine	301312	1.15542e+06	1	1	831469	3.32909e+06	1	1	108076	162521	631097	1	1.87	223.105	C9 H13 N5 O2	CPD0-1716
nevadensin	1	333444	1	1	133126	1.18425e+06	1	1	1	1	139689	1	1.79	255.098	C9 H13 N5 O4	CPD-11770
gamma;-tocotrienol	1	1	1	1	98020.8	185339	1	1	369055	1	1	1	7.23	351.058	C9 H14 N5 O8 P	DIAMINO-OH-PHOSPHORIBOSYLAMINO-PYR
isoarctigenin	105783	126317	1	99569.1	124353	1	152516	1	1	1	1	1	5.38	234.057	C9 H14 O5 S	CPDQT-37
ononin	271618	483312	1	135828	292680	1.39079e+06	114941	1	1	1	287780	1	2.13	185.103	C9 H15 N O3	CPD-9779
5-hydroxy-coniferaldehyde	574389	947520	175973	141429	304921	321087	181405	148115	178538	343068	282786	160709	4.35667	296.051	C9 H15 N O8 P	4-P-PANTOTHENATE
(-)-jasmonoyl-L-isoleucine	3164382	1.37061e+06	2.84286e+06	4566713	4.44012e+06	15999456	127892	568901	1.30391e+06	427699	907818	144410	1.65833	291.089	C9 H15 N4 O7	CANAVANINOSUCCINATE
(12Z,15Z)-9,10-dihydroxyoctadeca-12,15-dienoate	491370	94977.1	1	116678	247908	506098	457950	204658	1	158085	354850	310563	8.206	354.064	C9 H15 N4 O9 P	CPD-1086
(-)-9β;-pimara-7,15-dien-19-oate	294909	598519	1	293270	239652	960710	1	1	1	164344	340066	1	1.55	241.113	C9 H15 N5 O3	CPD-14053
vicenin-2	1	4.728e+06	1.38886e+06	2961250	4503247	16224313	1.25994e+06	1.06373e+06	1.69844e+06	5129821	1935124	2587257	1.29	257.107	C9 H15 N5 O4	CPD-5881
2-methyl-6-phytyl-1,4-benzoquinol	600335	698029	245934	551959	915315	2.76906e+06	1.01781e+06	331639	3.90354e+06	114645	274264	359306	5.78	203.077	C9 H15 O3 S	CPDQT-29
(4aR,10bS)-noroxomaritidine	130346	89968.2	1	1	284668	1	1	1	1	1	1	1	1.83	267.076	C9 H15 O9	CPD-10734
6-methyl-H2-pterin	136617	225250	1	142534	289868	1.29562e+06	99967.3	104349	371924	1	276034	1	3.03111	218.106	C9 H16 N O5	PANTOTHENATE
vittatine	386535	229968	434321	656535	1.11953e+06	3.42425e+06	1	1	132158	1	1	1	1.85	276.111	C9 H16 N4 O6	AMINO-RIBOSYLAMINO-1H-3H-PYR-DIONE
thebaine	1	241215	1	159017	1	1	1	1	1	1	1	1	17.04	140.125	C9 H16 O	CPD-8684
2,2'-dipyridyl	1	1	1	1	172376	1	289365	1	1	1	1	1	4.67	187.119	C9 H17 N O3	8-AMINO-7-OXONONANOATE
zymosterol	115048	252107	1	174115	316983	735606	177317	1	1	1	1	1	10.95	246.127	C9 H18 N4 O4	CPD-309
6-methoxypodophyllotoxin 7-glucoside	152055	527214	1.78398e+06	118181	950811	439965	320416	1.06356e+06	1	2.44651e+06	4.20143e+06	1.17192e+06	8.93182	222.093	C9 H18 O4 S	5-ISOBUTYLTHIORIBOSE
5'-[(3-aminopropyl)methylamino]-5'-deoxyadenosine	131749	254239	186383	86443.9	152927	754802	252507	98208	346165	177191	81380.4	284934	1.54	254.105	C9 H18 O8	3-B-D-GALACTOSYL-SN-GLYCEROL
salicylate β;-D-glucose ester	1	113139	1	1	97266.9	533837	1	1	1	1	1	1	1.33	189.116	C9 H19 N O S	CPDQT-350
N-benzoylanthranilate	722942	1.17643e+06	254163	718834	1.35566e+06	5.14681e+06	636837	229067	2.33142e+06	305565	1.26745e+06	259279	2.545	221.095	C9 H19 N O S2	CPDQT-414
myricetin 3-O-gentiobioside	373191	437324	155657	353964	620498	1.36059e+06	636837	207697	2332455	1	166967	212264	5.77	205.113	C9 H19 N O2 S	CPD-12401
5-oxo-L-proline	340850	268738	261100	357003	1	974264	339365	432733	1	349683	365866	78118.8	15.095	142.162	C9 H20 N	CPD-9426
(+)-taxifolin	301903	857137	170392	342800	859950	2.23382e+06	1	1	1	404666	122869	204483	1.2	189.163	C9 H21 N2 O2	DIAMINONONANOATE
9,10-epoxystearate	2.69991e+06	5160913	537617	664318	2.41506e+06	2.47888e+06	1.4844e+06	2.14732e+06	2078170	922420	4.21666e+06	1.30489e+06	3.46	215.02	C9 H5 F2 O4	26-DIFLUORO-4-HYDROXYPHENYLPYRUVATE
4-hydroxyphenylbutan-2-one	406740	624552	1	212698	412629	2.13236e+06	1	158167	274069	1	234696	1	4.0975	193.017	C9 H5 O5	CPD-18128
3-β;-D-galactosyl-sn-glycerol	287968	476196	163687	237428	607179	3.35674e+06	1	125089	179997	1	147161	1	1.59	160.04	C9 H6 N O2	CPD-13135
vanillin	2.52752e+06	4870619	537617	1534501	1.24479e+06	2.53537e+06	1.42414e+06	2.01414e+06	1.9283e+06	905239	3.98886e+06	1273926	3.46	192.03	C9 H6 N O4	L-DOPACHROME
prostaglandin Esub2sub	1.72373e+06	1.47099e+06	523653	1.34508e+06	6414015	1	1.89476e+06	644979	1	431080	971015	1.11936e+06	8.51	146.039	C9 H6 O2	COUMARIN
chrysoeriol	3.60877e+06	1.62004e+06	1	1.0303e+06	6067052	9584930	2.19438e+06	1	14767196	1	1954435	2.29999e+06	7.12333	162.034	C9 H6 O3	CPD-8186
steviolmonoside	1	1	1	144678	225475	851688	179000	1	600700	1	1	1	6.472	178.029	C9 H6 O4	CPD-8097
vernoleate	406740	624552	1	212698	475641	2.73022e+06	1	158167	274069	1	234477	1	1.6	194.025	C9 H6 O5	CPD-8095
8-(methylsulfanyl)octyl-desulfoglucosinolate	208540	260157	1	271952	1	1	1	1	1	1	1	1	1.84	145.052	C9 H7 N O	INDOLE-3-CARBOXALDEHYDE
gypsogenin	1	144878	1	171201	283749	1	338929	1	1	1	1	1	4.48	209.03	C9 H7 N O5	CPD-8651
robustaquinone H	1.79885e+06	1.50602e+06	523653	1.38106e+06	1.22078e+06	5.21903e+06	1.96025e+06	644979	1	431080	989404	1.13996e+06	8.52	147.047	C9 H7 O2	CPD-674
(E)-1-(L-cystein-S-yl)-N-hydroxy-omega;-(methylsulfanyl)heptan-1-imine	4.4747e+06	1.73458e+06	3950858	1.07775e+06	5529067	10766435	2.38324e+06	5.04385e+06	16214878	3.6576e+06	2099945	2.4696e+06	6.62	163.042	C9 H7 O3	CPD-7418
aureusidin	1	1	1	144678	225242	863439	178660	1	624159	1	1	1	6.472	179.037	C9 H7 O4	CPD-14005
dioleoyl phosphatidate	553190	654300	245396	514426	890752	2.02439e+06	915054	310232	3.42333e+06	123869	267526	342545	5.77	130.067	C9 H8 N	CPD-19511
2-oxoglutaramate	10704715	27152858	9236931	23999826	16041024	1	9243372	12827320	143508880	5298653	10404689	3.33536e+06	6.44364	194.048	C9 H8 N O4	CPD-8652
3-(methylsulfanyl)propanoate	1	1	1	1	126809	707618	1	1	1	1	1	1	1.69	210.041	C9 H8 N O5	CPD-6366
9,10-epoxy-12-cis-octadecenoate	1.13258e+06	1.35699e+06	525522	987058	2.11563e+06	4.19452e+06	1.97725e+06	665478	7.30211e+06	905239	3945976	714955	5.38167	176.061	C9 H8 N2 O2	PHENYLHYDANTOIN
pteroyl-gamma;-glutamyl-gamma;-glutamylglutamate	324772	1.18201e+06	169541	612995	1	1	514901	526434	322838	348844	1	137658	1.29	132.055	C9 H8 O	CINNAMALDEHYDE
strictosidine aglycone	120815	250697	1	1	1	1.02833e+06	1	1	1	1	1	1	2.13	148.055	C9 H8 O2	COUMARALDEHYDE
ADT	1.72373e+06	802893	523653	1	3.0992e+06	4.46391e+06	1.89487e+06	201321	1	1	511964	1.11956e+06	6.27667	164.049	C9 H8 O3	CPD-18120
malonyldaidzin	3.68461e+06	1.62045e+06	1	1.02935e+06	4949488	9609155	2.16502e+06	1	1	1	1954435	2.29999e+06	7.06625	180.045	C9 H8 O4	CPD-9800
3-sinapoyloxypropylglucosinolate	1	131110	1	1	84695.8	288396	1	1	1	1	1	1	0.96	244.001	C9 H8 O6 S	CPD0-1525
adenylyl-imidodiphosphate	1	134967	1	1	170836	581967	1	1	1	1	133679	1	1.91	147.069	C9 H9 N O	CPDQT-428
itransi-5-O-(4-coumaroyl)shikimate	1.56057e+06	1.28204e+06	519648	1281538	2.26596e+06	4.3122e+06	1.57723e+06	615529	7.21388e+06	336762	500902	532497	7.22	195.054	C9 H9 N O4	DOPAQUINONE
protoemetine	1	250594	1	1	224499	948206	1	1	1	1	1	1	2.13	149.063	C9 H9 O2	3-PHENYLPROPIONATE
9-(methylsulfanyl)-2-oxononanoate	1.79885e+06	873438	523653	1	2.07269e+06	1	1.96025e+06	206619	1	1	552685	1.14016e+06	5.99875	165.057	C9 H9 O3	MELILOTATE
ienti-7α;-hydroxykaur-16-en-19-oate	4413959	1.73499e+06	3950858	1.0768e+06	5463421	10710213	2385120	5.04385e+06	1	3.6576e+06	2099945	2.4696e+06	6.53273	181.053	C9 H9 O4	CPD-2222
(E)-1-(L-cystein-S-yl)-N-hydroxy-omega;-(methylsulfanyl)hexan-1-imine	1	1	1	144678	225242	881285	178660	1	623880	1	1	1	6.472	197.048	C9 H9 O5	CPD-6982
β;-L-galactose 1-phosphate	335517	511148	1	1	539368	1.22506e+06	1	1	1	1	541954	1	2.38	255.935	H7 N2 O8 P3	CPD0-1438

## Sheet: Table S2
Primary ID	VIP score
Hyperforin	1.32628	0.732395
19E-geissoschizine	1.32626	0.525045
coumaryl acetate	1.31477	0.80067
guanosine	1.31376	0.787802
2,4-diamino-6-methyl-5,3'-(3-trifluoromethylphenoxy)prop-1'-yloxypyrimidine	1.31055	0.986401
hemigossypol-6-methyl ether	1.30654	1.13492
7'-O-demethylcephaeline	1.30294	0.580259
L-glutamate	1.29983	0.88552
deoxypumiloside	1.29748	0.945861
raucaffricine	1.29617	0.316291
(3R,4R)-7,2'-dihydroxy-4'-methoxyisoflavanol	1.29286	0.582986
2-(4-amino-4-carboxybutyl)aziridine-2-carboxylate	1.29211	0.676693
3-oxohexanoyl-CoA	1.29134	0.233729
butanoyl-CoA	1.28816	1.18138
pterostilbene	1.28525	1.22423
2-[(2'-methylsulfanyl)pentyl]maleate	1.28473	1.65663
neohesperidin	1.28429	0.675631
N-(2-methoxy-4-pyridyl)-N'-phenylurea	1.28028	1.24569
o-topolin	1.27958	1.24644
6-methoxymellein	1.27836	0.200049
macarpine	1.27706	1.70016
(+)-sesaminol 2-O-β-D-glucoside	1.2766	0.320053
trans-4-hydroxy-L-proline	1.27634	1.01368
hypericin	1.27418	1.42854
(E)-1-(L-cystein-S-yl)-N-hydroxy-2-(1H-indol-3-yl)ethan-1-imine	1.27043	0.710828
6-C-glucosyl chrysin	1.26557	1.71092
FMN	1.26371	1.5116
deoxyadlupulone	1.2635	0.978188
trans-5-O-caffeoyl-D-quinate	1.26325	1.11581
1-phenyl-7-(3,4-dihydroxyphenyl)-hepta-1,3-dien-5-one	1.26288	0.538909
2'-deoxycytidine 3'-monophosphate	1.26273	0.461436
5-mercaptodeoxyuridine	1.26066	1.49371
CMP	1.25893	1.64268
(+)-7-epi-jasmonoyl-L-phenylalanine	1.25605	0.404853
N7-methylguanosine	1.25568	1.2622
3-methoxy-4',5-dihydroxy-trans-stilbene	1.25377	1.12627
trans-tuberonic acid glucoside	1.25298	1.80335
2-formylpyridine	1.25096	1.76521
N-ethylmaleimide	1.25065	1.77951
7-(methylsulfanyl)heptyl-glucosinolate	1.25051	1.74199
bixin aldehyde	1.24906	1.25431
4,21-dehydrogeissoschizine	1.24581	0.362805
(+)-7-epi-12-hydroxy-12-oxojasmonoyl-L-isoleucine	1.24553	0.362404
p-chlorophenylalanine	1.24529	1.66604
xanthohumol	1.24378	1.59876
L-pipecolate	1.24189	1.18969
cis-zeatin riboside monophosphate	1.24141	1.67272
noraucuparin	1.24068	1.65133
(indol-3-yl)pyruvate	1.23939	1.15615
(2S,3E)-2-amino-4-(2-aminoethoxy)but-3-enoate	1.23738	1.65653
6-methyl-H2-pterin	1.23659	1.72769
2,4-diamino-6-ethyl-5,3'-(2-trifluoromethylphenoxy)prop-1'-yloxypyrimidine	1.23543	0.44937
S-(hydroxymethyl)glutathione	1.23413	1.19086
gibberellin A37	1.23383	0.443113
urate	1.22965	1.84484
2'-hydroxy 3,6,7,4'-tetramethylquercetagetin 3'-O-β-D-glucoside	1.22643	1.62631
phenylarsine oxide	1.22525	1.00956
(indol-3-yl)acetaldehyde	1.22515	1.2729
maysin	1.22502	0.498775
71-hydroxychlorophyllide a	1.22172	1.17531
α-monofluoromethylagmatine	1.22133	1.85639
(6-hydroxy-indol-3-yl)acetyl-L-valine	1.21937	0.436423
N-methylanthraniloyl-CoA	1.21782	0.534908
luteone	1.21192	1.26266
(-)-bursehernin	1.21178	0.7267
secologanin	1.21123	1.91083
4-aminobutanal	1.2105	0.988901
N-feruloyltyramine	1.20279	0.874745
delphinidin 3-O-β-D-sambubioside	1.20119	0.818503
3-phospho-D-glycerate	1.20005	0.685437

## Sheet: Table S3
Primary ID	VIP score
(+)-7-epi-jasmonoyl-L-phenylalanine	1.35632	0.612885
kaempferol 3-O-(4",6"-O-di-p-coumaroyl)-glucoside	1.35022	0.952076
8-oxo-deoxyguanosine	1.33326	0.635392
hyperforin	1.32775	0.990779
indigo	1.32343	0.549729
6-methoxy-3-methyl-2-all-trans-nonaprenyl-1,4-benzoquinol	1.31771	0.728115
capsaicin	1.31302	1.44167
cholesteryl-β-D-glucoside	1.30881	1.19737
L-glutamate	1.28068	0.898401
bracteatin	1.26405	0.323884
deoxypumiloside	1.26317	0.682347
butanoyl-CoA	1.25907	0.47321
(S)-N-methylcoclaurine	1.25462	1.12366
71-hydroxychlorophyllide a	1.25015	0.698035
1,2-dihydropyrimidine	1.24647	1.08133
(+)-sesaminol 2-O-β-D-glucoside	1.24341	0.680912
6-C-glucosyl chrysin	1.24322	1.29354
19E-geissoschizine	1.23508	0.850809
delphinidin 3-O-β-D-sambubioside	1.23231	0.613011
(-)-5'-demethylyatein	1.23089	1.34611
3,4-dihydroxybenzaldehyde	1.22983	1.12238
β-methylenecyclopropyl pyruvate	1.22872	1.12555
(22R,23R)-28-homobrassinolide 22-sulfate	1.22826	0.513731
macarpine	1.22773	1.37103
chlorophyll a	1.22385	0.60858
2-hydroxy-4-(methylsulfanyl)butanoate	1.21949	1.19595
cis-zeatin riboside monophosphate	1.21582	1.31505
neohesperidin	1.21546	0.603841
2-oxoindole-3-acetate	1.2106	0.832009
cis-tuberonic acid glucoside	1.20683	1.47145
18-hydroxylinoleoyl-CoA	1.23508	0.850809
pyridoxal 5'-phosphate	1.23231	0.613011
3-[(6'-methylsulfanyl)hexyl]malate	1.22983	1.12238
palmitoyl-CoA	1.22872	1.12555
acacetin	1.22826	0.513731
(-)-epigallocatechin-3-O-gallate	1.22385	0.60858
benzylthiocyanate	1.22182	0.777892
6-C-glucosyl chrysin	1.21582	1.31505
2-hydroxymalonate	1.21546	0.603841
a;-monofluoromethylarginine	1.2106	0.832009
